# Supplementary material for: The ULK3 kinase is a determinant of keratinocyte self-renewal and tumorigenesis targeting the arginine methylome
Source: Nat Commun. 2023 Feb 16;14:887. doi: 10.1038/s41467-023-36410-6 (PMC9935893; doi:10.1038/s41467-023-36410-6)
Supplement: Supplementary file 4 — Source Data [file 41467_2023_36410_MOESM4_ESM.xlsx]

## Sheet: 1a
Figure 1a
TCGA values updated to 2018																										Analysisi using GEPIA
Head and Neck		https://cansar.icr.ac.uk/cansar/molecular-targets/Q6PHR2/target_report_expression/						LUSC							CESC											http://gepia.cancer-pku.cn/
Z Score	Name	Type	Study					Z Score	Name	Type	Study				Z Score	Name	Type	Study
0.07	TCGA-WA-A7H4	Primary	Head and Neck Squamous Cell Carcinoma (HNSC)					0.02	TCGA-92-7340	Normal	Lung Squamous Cell Carcinoma (LUSC)				0.17	TCGA-HM-A6W2	Metastatic	Cervical Squamous Cell Carcinoma and Endocervical Adenocarcinoma (CESC)
0.2975	TCGA-WA-A7GZ	Primary	Head and Neck Squamous Cell Carcinoma (HNSC)					0.05	TCGA-90-7767	Normal	Lung Squamous Cell Carcinoma (LUSC)				0.28	TCGA-UC-A7PG	Metastatic	Cervical Squamous Cell Carcinoma and Endocervical Adenocarcinoma (CESC)
0.4025	TCGA-UP-A6WW	Primary	Head and Neck Squamous Cell Carcinoma (HNSC)					0.04	TCGA-90-6837	Normal	Lung Squamous Cell Carcinoma (LUSC)				-0.01	TCGA-MY-A5BF	Normal	Cervical Squamous Cell Carcinoma and Endocervical Adenocarcinoma (CESC)
0.0525	TCGA-UF-A7JV	Primary	Head and Neck Squamous Cell Carcinoma (HNSC)					0.07	TCGA-85-7710	Normal	Lung Squamous Cell Carcinoma (LUSC)				0.01	TCGA-HM-A3JJ	Normal	Cervical Squamous Cell Carcinoma and Endocervical Adenocarcinoma (CESC)
0.07	TCGA-UF-A7JT	Primary	Head and Neck Squamous Cell Carcinoma (HNSC)					0.06	TCGA-77-8008	Normal	Lung Squamous Cell Carcinoma (LUSC)				0.06	TCGA-FU-A3EO	Normal	Cervical Squamous Cell Carcinoma and Endocervical Adenocarcinoma (CESC)
-0.0525	TCGA-UF-A7JS	Primary	Head and Neck Squamous Cell Carcinoma (HNSC)					0.02	TCGA-77-8007	Normal	Lung Squamous Cell Carcinoma (LUSC)				-0.04	TCGA-C5-A1MN	Primary	Cervical Squamous Cell Carcinoma and Endocervical Adenocarcinoma (CESC)
0.105	TCGA-UF-A7JO	Primary	Head and Neck Squamous Cell Carcinoma (HNSC)					-0.01	TCGA-77-7338	Normal	Lung Squamous Cell Carcinoma (LUSC)				-0.02	TCGA-C5-A1MF	Primary	Cervical Squamous Cell Carcinoma and Endocervical Adenocarcinoma (CESC)
0.1575	TCGA-UF-A7JK	Primary	Head and Neck Squamous Cell Carcinoma (HNSC)					0.01	TCGA-77-7337	Normal	Lung Squamous Cell Carcinoma (LUSC)				-0.01	TCGA-Q1-A5R3	Primary	Cervical Squamous Cell Carcinoma and Endocervical Adenocarcinoma (CESC)
0.105	TCGA-UF-A7JJ	Primary	Head and Neck Squamous Cell Carcinoma (HNSC)					-0.02	TCGA-77-7335	Normal	Lung Squamous Cell Carcinoma (LUSC)				-0.01	TCGA-EK-A2GZ	Primary	Cervical Squamous Cell Carcinoma and Endocervical Adenocarcinoma (CESC)
0.21	TCGA-UF-A7JH	Primary	Head and Neck Squamous Cell Carcinoma (HNSC)					0.03	TCGA-77-7142	Normal	Lung Squamous Cell Carcinoma (LUSC)				-0.01	TCGA-DG-A2KJ	Primary	Cervical Squamous Cell Carcinoma and Endocervical Adenocarcinoma (CESC)
0.14	TCGA-UF-A7JF	Primary	Head and Neck Squamous Cell Carcinoma (HNSC)					0.05	TCGA-77-7138	Normal	Lung Squamous Cell Carcinoma (LUSC)				-0.01	TCGA-C5-A2LV	Primary	Cervical Squamous Cell Carcinoma and Endocervical Adenocarcinoma (CESC)
0.0525	TCGA-UF-A7JD	Primary	Head and Neck Squamous Cell Carcinoma (HNSC)					0.01	TCGA-60-2709	Normal	Lung Squamous Cell Carcinoma (LUSC)				0	TCGA-MA-AA3X	Primary	Cervical Squamous Cell Carcinoma and Endocervical Adenocarcinoma (CESC)
0.0875	TCGA-UF-A7JC	Primary	Head and Neck Squamous Cell Carcinoma (HNSC)					0.03	TCGA-58-8386	Normal	Lung Squamous Cell Carcinoma (LUSC)				0	TCGA-LP-A4AV	Primary	Cervical Squamous Cell Carcinoma and Endocervical Adenocarcinoma (CESC)
0.175	TCGA-UF-A7JA	Primary	Head and Neck Squamous Cell Carcinoma (HNSC)					0.05	TCGA-56-8623	Normal	Lung Squamous Cell Carcinoma (LUSC)				0	TCGA-FU-A3EO	Primary	Cervical Squamous Cell Carcinoma and Endocervical Adenocarcinoma (CESC)
0.21	TCGA-UF-A7J9	Primary	Head and Neck Squamous Cell Carcinoma (HNSC)					0.04	TCGA-56-8309	Normal	Lung Squamous Cell Carcinoma (LUSC)				0	TCGA-EK-A2RN	Primary	Cervical Squamous Cell Carcinoma and Endocervical Adenocarcinoma (CESC)
0.1225	TCGA-UF-A71E	Primary	Head and Neck Squamous Cell Carcinoma (HNSC)					0.06	TCGA-56-8201	Normal	Lung Squamous Cell Carcinoma (LUSC)				0	TCGA-EK-A2RK	Primary	Cervical Squamous Cell Carcinoma and Endocervical Adenocarcinoma (CESC)
0.21	TCGA-UF-A71D	Primary	Head and Neck Squamous Cell Carcinoma (HNSC)					0.05	TCGA-56-8083	Normal	Lung Squamous Cell Carcinoma (LUSC)				0	TCGA-EA-A3HU	Primary	Cervical Squamous Cell Carcinoma and Endocervical Adenocarcinoma (CESC)
0.105	TCGA-UF-A71B	Primary	Head and Neck Squamous Cell Carcinoma (HNSC)					0.04	TCGA-56-8082	Normal	Lung Squamous Cell Carcinoma (LUSC)				0.01	TCGA-ZJ-AAXJ	Primary	Cervical Squamous Cell Carcinoma and Endocervical Adenocarcinoma (CESC)
0.2975	TCGA-UF-A71A	Primary	Head and Neck Squamous Cell Carcinoma (HNSC)					0.04	TCGA-56-7823	Normal	Lung Squamous Cell Carcinoma (LUSC)				0.01	TCGA-VS-A9UH	Primary	Cervical Squamous Cell Carcinoma and Endocervical Adenocarcinoma (CESC)
0.14	TCGA-UF-A719	Primary	Head and Neck Squamous Cell Carcinoma (HNSC)					0.01	TCGA-56-7731	Normal	Lung Squamous Cell Carcinoma (LUSC)				0.01	TCGA-MA-AA42	Primary	Cervical Squamous Cell Carcinoma and Endocervical Adenocarcinoma (CESC)
0.07	TCGA-UF-A718	Primary	Head and Neck Squamous Cell Carcinoma (HNSC)					0.01	TCGA-56-7730	Normal	Lung Squamous Cell Carcinoma (LUSC)				0.01	TCGA-DS-A3LQ	Primary	Cervical Squamous Cell Carcinoma and Endocervical Adenocarcinoma (CESC)
0.1225	TCGA-TN-A7HL	Primary	Head and Neck Squamous Cell Carcinoma (HNSC)					0.09	TCGA-56-7582	Normal	Lung Squamous Cell Carcinoma (LUSC)				0.02	TCGA-VS-A9V4	Primary	Cervical Squamous Cell Carcinoma and Endocervical Adenocarcinoma (CESC)
0.1225	TCGA-TN-A7HJ	Primary	Head and Neck Squamous Cell Carcinoma (HNSC)					0.02	TCGA-56-7580	Normal	Lung Squamous Cell Carcinoma (LUSC)				0.02	TCGA-VS-A9UT	Primary	Cervical Squamous Cell Carcinoma and Endocervical Adenocarcinoma (CESC)
0.0175	TCGA-TN-A7HI	Primary	Head and Neck Squamous Cell Carcinoma (HNSC)					0.02	TCGA-56-7579	Normal	Lung Squamous Cell Carcinoma (LUSC)				0.02	TCGA-VS-A8QH	Primary	Cervical Squamous Cell Carcinoma and Endocervical Adenocarcinoma (CESC)
0.14	TCGA-T3-A92N	Primary	Head and Neck Squamous Cell Carcinoma (HNSC)					0.01	TCGA-56-7222	Normal	Lung Squamous Cell Carcinoma (LUSC)				0.02	TCGA-VS-A8Q8	Primary	Cervical Squamous Cell Carcinoma and Endocervical Adenocarcinoma (CESC)
0.1225	TCGA-T3-A92M	Primary	Head and Neck Squamous Cell Carcinoma (HNSC)					0.04	TCGA-51-4081	Normal	Lung Squamous Cell Carcinoma (LUSC)				0.02	TCGA-MA-AA3Y	Primary	Cervical Squamous Cell Carcinoma and Endocervical Adenocarcinoma (CESC)
0.0875	TCGA-T2-A6X2	Primary	Head and Neck Squamous Cell Carcinoma (HNSC)					0.02	TCGA-51-4079	Normal	Lung Squamous Cell Carcinoma (LUSC)				0.02	TCGA-HM-A6W2	Primary	Cervical Squamous Cell Carcinoma and Endocervical Adenocarcinoma (CESC)
0.35	TCGA-T2-A6X0	Primary	Head and Neck Squamous Cell Carcinoma (HNSC)					0.04	TCGA-43-7658	Normal	Lung Squamous Cell Carcinoma (LUSC)				0.02	TCGA-EA-A3Y4	Primary	Cervical Squamous Cell Carcinoma and Endocervical Adenocarcinoma (CESC)
0.0175	TCGA-T2-A6WZ	Primary	Head and Neck Squamous Cell Carcinoma (HNSC)					0.04	TCGA-43-7657	Normal	Lung Squamous Cell Carcinoma (LUSC)				0.02	TCGA-DR-A0ZM	Primary	Cervical Squamous Cell Carcinoma and Endocervical Adenocarcinoma (CESC)
0.1225	TCGA-T2-A6WX	Primary	Head and Neck Squamous Cell Carcinoma (HNSC)					0.02	TCGA-43-6773	Normal	Lung Squamous Cell Carcinoma (LUSC)				0.02	TCGA-C5-A1ML	Primary	Cervical Squamous Cell Carcinoma and Endocervical Adenocarcinoma (CESC)
0.4725	TCGA-RS-A6TP	Primary	Head and Neck Squamous Cell Carcinoma (HNSC)					0.02	TCGA-43-6771	Normal	Lung Squamous Cell Carcinoma (LUSC)				0.02	TCGA-C5-A1BQ	Primary	Cervical Squamous Cell Carcinoma and Endocervical Adenocarcinoma (CESC)
0	TCGA-RS-A6TO	Primary	Head and Neck Squamous Cell Carcinoma (HNSC)					0.02	TCGA-43-6647	Normal	Lung Squamous Cell Carcinoma (LUSC)				0.03	TCGA-ZJ-AAXD	Primary	Cervical Squamous Cell Carcinoma and Endocervical Adenocarcinoma (CESC)
0.0875	TCGA-QK-AA3K	Primary	Head and Neck Squamous Cell Carcinoma (HNSC)					0	TCGA-43-6143	Normal	Lung Squamous Cell Carcinoma (LUSC)				0.03	TCGA-VS-A9UV	Primary	Cervical Squamous Cell Carcinoma and Endocervical Adenocarcinoma (CESC)
0.1575	TCGA-QK-AA3J	Primary	Head and Neck Squamous Cell Carcinoma (HNSC)					0.04	TCGA-43-5670	Normal	Lung Squamous Cell Carcinoma (LUSC)				0.03	TCGA-VS-A9UI	Primary	Cervical Squamous Cell Carcinoma and Endocervical Adenocarcinoma (CESC)
0.1575	TCGA-QK-A8ZB	Primary	Head and Neck Squamous Cell Carcinoma (HNSC)					0.02	TCGA-39-5040	Normal	Lung Squamous Cell Carcinoma (LUSC)				0.03	TCGA-JX-A3Q8	Primary	Cervical Squamous Cell Carcinoma and Endocervical Adenocarcinoma (CESC)
0.0525	TCGA-QK-A8ZA	Primary	Head and Neck Squamous Cell Carcinoma (HNSC)					0.05	TCGA-34-8454	Normal	Lung Squamous Cell Carcinoma (LUSC)				0.03	TCGA-JW-A852	Primary	Cervical Squamous Cell Carcinoma and Endocervical Adenocarcinoma (CESC)
0.0525	TCGA-QK-A8Z9	Primary	Head and Neck Squamous Cell Carcinoma (HNSC)					0	TCGA-34-7107	Normal	Lung Squamous Cell Carcinoma (LUSC)				0.03	TCGA-IR-A3LI	Primary	Cervical Squamous Cell Carcinoma and Endocervical Adenocarcinoma (CESC)
0.315	TCGA-QK-A8Z8	Primary	Head and Neck Squamous Cell Carcinoma (HNSC)					0.01	TCGA-33-6737	Normal	Lung Squamous Cell Carcinoma (LUSC)				0.03	TCGA-IR-A3LH	Primary	Cervical Squamous Cell Carcinoma and Endocervical Adenocarcinoma (CESC)
0.455	TCGA-QK-A8Z7	Primary	Head and Neck Squamous Cell Carcinoma (HNSC)					0.01	TCGA-33-4587	Normal	Lung Squamous Cell Carcinoma (LUSC)				0.03	TCGA-FU-A23K	Primary	Cervical Squamous Cell Carcinoma and Endocervical Adenocarcinoma (CESC)
0.0175	TCGA-QK-A6VC	Primary	Head and Neck Squamous Cell Carcinoma (HNSC)					0.01	TCGA-22-5491	Normal	Lung Squamous Cell Carcinoma (LUSC)				0.03	TCGA-EK-A2RJ	Primary	Cervical Squamous Cell Carcinoma and Endocervical Adenocarcinoma (CESC)
0.1925	TCGA-QK-A6VB	Primary	Head and Neck Squamous Cell Carcinoma (HNSC)					0.01	TCGA-22-5489	Normal	Lung Squamous Cell Carcinoma (LUSC)				0.03	TCGA-EK-A2RE	Primary	Cervical Squamous Cell Carcinoma and Endocervical Adenocarcinoma (CESC)
0.3325	TCGA-QK-A6V9	Primary	Head and Neck Squamous Cell Carcinoma (HNSC)					0.02	TCGA-22-5483	Normal	Lung Squamous Cell Carcinoma (LUSC)				0.03	TCGA-EK-A2H1	Primary	Cervical Squamous Cell Carcinoma and Endocervical Adenocarcinoma (CESC)
0.0175	TCGA-QK-A6IJ	Primary	Head and Neck Squamous Cell Carcinoma (HNSC)					0.02	TCGA-22-5482	Normal	Lung Squamous Cell Carcinoma (LUSC)				0.03	TCGA-DS-A0VM	Primary	Cervical Squamous Cell Carcinoma and Endocervical Adenocarcinoma (CESC)
0	TCGA-QK-A6II	Primary	Head and Neck Squamous Cell Carcinoma (HNSC)					0.02	TCGA-22-5481	Normal	Lung Squamous Cell Carcinoma (LUSC)				0.03	TCGA-C5-A2LT	Primary	Cervical Squamous Cell Carcinoma and Endocervical Adenocarcinoma (CESC)
0	TCGA-QK-A6IH	Primary	Head and Neck Squamous Cell Carcinoma (HNSC)					0.01	TCGA-22-5478	Normal	Lung Squamous Cell Carcinoma (LUSC)				0.04	TCGA-ZJ-A8QO	Primary	Cervical Squamous Cell Carcinoma and Endocervical Adenocarcinoma (CESC)
0	TCGA-QK-A6IG	Primary	Head and Neck Squamous Cell Carcinoma (HNSC)					0.01	TCGA-22-5472	Normal	Lung Squamous Cell Carcinoma (LUSC)				0.04	TCGA-VS-A9V0	Primary	Cervical Squamous Cell Carcinoma and Endocervical Adenocarcinoma (CESC)
0.4725	TCGA-QK-A6IF	Primary	Head and Neck Squamous Cell Carcinoma (HNSC)					0.02	TCGA-22-5471	Normal	Lung Squamous Cell Carcinoma (LUSC)				0.04	TCGA-Q1-A73O	Primary	Cervical Squamous Cell Carcinoma and Endocervical Adenocarcinoma (CESC)
0.1575	TCGA-QK-A652	Primary	Head and Neck Squamous Cell Carcinoma (HNSC)					0.01	TCGA-22-4609	Normal	Lung Squamous Cell Carcinoma (LUSC)				0.04	TCGA-MU-A8JM	Primary	Cervical Squamous Cell Carcinoma and Endocervical Adenocarcinoma (CESC)
0.0875	TCGA-QK-A64Z	Primary	Head and Neck Squamous Cell Carcinoma (HNSC)					0.03	TCGA-22-4593	Normal	Lung Squamous Cell Carcinoma (LUSC)				0.04	TCGA-EK-A2PK	Primary	Cervical Squamous Cell Carcinoma and Endocervical Adenocarcinoma (CESC)
-0.0175	TCGA-P3-A6T8	Primary	Head and Neck Squamous Cell Carcinoma (HNSC)					0.14	TCGA-XC-AA0X	Primary	Lung Squamous Cell Carcinoma (LUSC)				0.04	TCGA-EA-A43B	Primary	Cervical Squamous Cell Carcinoma and Endocervical Adenocarcinoma (CESC)
0.0875	TCGA-P3-A6T7	Primary	Head and Neck Squamous Cell Carcinoma (HNSC)					0.38	TCGA-O2-A5IB	Primary	Lung Squamous Cell Carcinoma (LUSC)				0.04	TCGA-EA-A3HT	Primary	Cervical Squamous Cell Carcinoma and Endocervical Adenocarcinoma (CESC)
0.56	TCGA-P3-A6T6	Primary	Head and Neck Squamous Cell Carcinoma (HNSC)					0.02	TCGA-O2-A52W	Primary	Lung Squamous Cell Carcinoma (LUSC)				0.04	TCGA-EA-A3HR	Primary	Cervical Squamous Cell Carcinoma and Endocervical Adenocarcinoma (CESC)
0.0175	TCGA-P3-A6T5	Primary	Head and Neck Squamous Cell Carcinoma (HNSC)					0.11	TCGA-O2-A52V	Primary	Lung Squamous Cell Carcinoma (LUSC)				0.04	TCGA-DS-A1OB	Primary	Cervical Squamous Cell Carcinoma and Endocervical Adenocarcinoma (CESC)
0.0175	TCGA-P3-A6T4	Primary	Head and Neck Squamous Cell Carcinoma (HNSC)					0.31	TCGA-O2-A52S	Primary	Lung Squamous Cell Carcinoma (LUSC)				0.04	TCGA-C5-A1BF	Primary	Cervical Squamous Cell Carcinoma and Endocervical Adenocarcinoma (CESC)
-0.0175	TCGA-P3-A6T3	Primary	Head and Neck Squamous Cell Carcinoma (HNSC)					0.11	TCGA-O2-A52Q	Primary	Lung Squamous Cell Carcinoma (LUSC)				0.05	TCGA-VS-A958	Primary	Cervical Squamous Cell Carcinoma and Endocervical Adenocarcinoma (CESC)
-0.0175	TCGA-P3-A6T2	Primary	Head and Neck Squamous Cell Carcinoma (HNSC)					0.03	TCGA-O2-A52N	Primary	Lung Squamous Cell Carcinoma (LUSC)				0.05	TCGA-MU-A5YI	Primary	Cervical Squamous Cell Carcinoma and Endocervical Adenocarcinoma (CESC)
0.0175	TCGA-P3-A6T0	Primary	Head and Neck Squamous Cell Carcinoma (HNSC)					0.11	TCGA-NK-A7XE	Primary	Lung Squamous Cell Carcinoma (LUSC)				0.05	TCGA-JX-A3PZ	Primary	Cervical Squamous Cell Carcinoma and Endocervical Adenocarcinoma (CESC)
0.07	TCGA-P3-A6SX	Primary	Head and Neck Squamous Cell Carcinoma (HNSC)					0.13	TCGA-NK-A5D1	Primary	Lung Squamous Cell Carcinoma (LUSC)				0.05	TCGA-FU-A3YQ	Primary	Cervical Squamous Cell Carcinoma and Endocervical Adenocarcinoma (CESC)
0.1575	TCGA-P3-A6SW	Primary	Head and Neck Squamous Cell Carcinoma (HNSC)					0.06	TCGA-NK-A5CX	Primary	Lung Squamous Cell Carcinoma (LUSC)				0.05	TCGA-EX-A69M	Primary	Cervical Squamous Cell Carcinoma and Endocervical Adenocarcinoma (CESC)
0.1925	TCGA-P3-A5QF	Primary	Head and Neck Squamous Cell Carcinoma (HNSC)					0.11	TCGA-NK-A5CT	Primary	Lung Squamous Cell Carcinoma (LUSC)				0.05	TCGA-EA-A1QS	Primary	Cervical Squamous Cell Carcinoma and Endocervical Adenocarcinoma (CESC)
0.525	TCGA-P3-A5QE	Primary	Head and Neck Squamous Cell Carcinoma (HNSC)					0.16	TCGA-NK-A5CR	Primary	Lung Squamous Cell Carcinoma (LUSC)				0.05	TCGA-DS-A5RQ	Primary	Cervical Squamous Cell Carcinoma and Endocervical Adenocarcinoma (CESC)
0.0175	TCGA-P3-A5QA	Primary	Head and Neck Squamous Cell Carcinoma (HNSC)					0.26	TCGA-NC-A5HT	Primary	Lung Squamous Cell Carcinoma (LUSC)				0.05	TCGA-C5-A8XH	Primary	Cervical Squamous Cell Carcinoma and Endocervical Adenocarcinoma (CESC)
-0.0175	TCGA-P3-A5Q6	Primary	Head and Neck Squamous Cell Carcinoma (HNSC)					0.1	TCGA-NC-A5HR	Primary	Lung Squamous Cell Carcinoma (LUSC)				0.05	TCGA-C5-A7CO	Primary	Cervical Squamous Cell Carcinoma and Endocervical Adenocarcinoma (CESC)
0.3325	TCGA-P3-A5Q5	Primary	Head and Neck Squamous Cell Carcinoma (HNSC)					0.08	TCGA-NC-A5HQ	Primary	Lung Squamous Cell Carcinoma (LUSC)				0.05	TCGA-C5-A2LY	Primary	Cervical Squamous Cell Carcinoma and Endocervical Adenocarcinoma (CESC)
0.0525	TCGA-MZ-A7D7	Primary	Head and Neck Squamous Cell Carcinoma (HNSC)					0.11	TCGA-NC-A5HP	Primary	Lung Squamous Cell Carcinoma (LUSC)				0.05	TCGA-C5-A1MQ	Primary	Cervical Squamous Cell Carcinoma and Endocervical Adenocarcinoma (CESC)
0.4025	TCGA-MZ-A6I9	Primary	Head and Neck Squamous Cell Carcinoma (HNSC)					0.08	TCGA-NC-A5HO	Primary	Lung Squamous Cell Carcinoma (LUSC)				0.05	TCGA-C5-A1M7	Primary	Cervical Squamous Cell Carcinoma and Endocervical Adenocarcinoma (CESC)
0.14	TCGA-MZ-A5BI	Primary	Head and Neck Squamous Cell Carcinoma (HNSC)					0.32	TCGA-NC-A5HN	Primary	Lung Squamous Cell Carcinoma (LUSC)				0.05	TCGA-C5-A1BI	Primary	Cervical Squamous Cell Carcinoma and Endocervical Adenocarcinoma (CESC)
0	TCGA-MT-A7BN	Primary	Head and Neck Squamous Cell Carcinoma (HNSC)					0.05	TCGA-NC-A5HM	Primary	Lung Squamous Cell Carcinoma (LUSC)				0.06	TCGA-ZX-AA5X	Primary	Cervical Squamous Cell Carcinoma and Endocervical Adenocarcinoma (CESC)
0.0175	TCGA-MT-A67F	Primary	Head and Neck Squamous Cell Carcinoma (HNSC)					0.15	TCGA-NC-A5HL	Primary	Lung Squamous Cell Carcinoma (LUSC)				0.06	TCGA-ZJ-AAXI	Primary	Cervical Squamous Cell Carcinoma and Endocervical Adenocarcinoma (CESC)
0.07	TCGA-MT-A67D	Primary	Head and Neck Squamous Cell Carcinoma (HNSC)					0.26	TCGA-NC-A5HK	Primary	Lung Squamous Cell Carcinoma (LUSC)				0.06	TCGA-VS-A9U5	Primary	Cervical Squamous Cell Carcinoma and Endocervical Adenocarcinoma (CESC)
0.1575	TCGA-MT-A67A	Primary	Head and Neck Squamous Cell Carcinoma (HNSC)					0.16	TCGA-NC-A5HJ	Primary	Lung Squamous Cell Carcinoma (LUSC)				0.06	TCGA-VS-A94Z	Primary	Cervical Squamous Cell Carcinoma and Endocervical Adenocarcinoma (CESC)
0.1225	TCGA-MT-A51X	Primary	Head and Neck Squamous Cell Carcinoma (HNSC)					0.06	TCGA-NC-A5HI	Primary	Lung Squamous Cell Carcinoma (LUSC)				0.06	TCGA-VS-A94X	Primary	Cervical Squamous Cell Carcinoma and Endocervical Adenocarcinoma (CESC)
0.07	TCGA-MT-A51W	Primary	Head and Neck Squamous Cell Carcinoma (HNSC)					0.44	TCGA-NC-A5HH	Primary	Lung Squamous Cell Carcinoma (LUSC)				0.06	TCGA-RA-A741	Primary	Cervical Squamous Cell Carcinoma and Endocervical Adenocarcinoma (CESC)
0.14	TCGA-KU-A6H8	Primary	Head and Neck Squamous Cell Carcinoma (HNSC)					0.22	TCGA-NC-A5HG	Primary	Lung Squamous Cell Carcinoma (LUSC)				0.06	TCGA-Q1-A6DT	Primary	Cervical Squamous Cell Carcinoma and Endocervical Adenocarcinoma (CESC)
0.2275	TCGA-KU-A6H7	Primary	Head and Neck Squamous Cell Carcinoma (HNSC)					0.03	TCGA-NC-A5HF	Primary	Lung Squamous Cell Carcinoma (LUSC)				0.06	TCGA-Q1-A5R2	Primary	Cervical Squamous Cell Carcinoma and Endocervical Adenocarcinoma (CESC)
0.0525	TCGA-KU-A66T	Primary	Head and Neck Squamous Cell Carcinoma (HNSC)					0.22	TCGA-NC-A5HE	Primary	Lung Squamous Cell Carcinoma (LUSC)				0.06	TCGA-PN-A8MA	Primary	Cervical Squamous Cell Carcinoma and Endocervical Adenocarcinoma (CESC)
0.4025	TCGA-KU-A66S	Primary	Head and Neck Squamous Cell Carcinoma (HNSC)					0.07	TCGA-NC-A5HD	Primary	Lung Squamous Cell Carcinoma (LUSC)				0.06	TCGA-MY-A913	Primary	Cervical Squamous Cell Carcinoma and Endocervical Adenocarcinoma (CESC)
0.105	TCGA-IQ-A6SH	Primary	Head and Neck Squamous Cell Carcinoma (HNSC)					0.04	TCGA-MF-A522	Primary	Lung Squamous Cell Carcinoma (LUSC)				0.06	TCGA-LP-A4AU	Primary	Cervical Squamous Cell Carcinoma and Endocervical Adenocarcinoma (CESC)
0.175	TCGA-IQ-A6SG	Primary	Head and Neck Squamous Cell Carcinoma (HNSC)					0.27	TCGA-LA-A7SW	Primary	Lung Squamous Cell Carcinoma (LUSC)				0.06	TCGA-JW-A5VK	Primary	Cervical Squamous Cell Carcinoma and Endocervical Adenocarcinoma (CESC)
0.0175	TCGA-IQ-A61O	Primary	Head and Neck Squamous Cell Carcinoma (HNSC)					0.23	TCGA-LA-A446	Primary	Lung Squamous Cell Carcinoma (LUSC)				0.06	TCGA-IR-A3LL	Primary	Cervical Squamous Cell Carcinoma and Endocervical Adenocarcinoma (CESC)
0.0875	TCGA-IQ-A61J	Primary	Head and Neck Squamous Cell Carcinoma (HNSC)					0.24	TCGA-L3-A524	Primary	Lung Squamous Cell Carcinoma (LUSC)				0.06	TCGA-IR-A3LA	Primary	Cervical Squamous Cell Carcinoma and Endocervical Adenocarcinoma (CESC)
0.105	TCGA-IQ-A61I	Primary	Head and Neck Squamous Cell Carcinoma (HNSC)					0.23	TCGA-L3-A4E7	Primary	Lung Squamous Cell Carcinoma (LUSC)				0.06	TCGA-HM-A3JJ	Primary	Cervical Squamous Cell Carcinoma and Endocervical Adenocarcinoma (CESC)
0.0525	TCGA-IQ-A61H	Primary	Head and Neck Squamous Cell Carcinoma (HNSC)					0.14	TCGA-J1-A4AH	Primary	Lung Squamous Cell Carcinoma (LUSC)				0.06	TCGA-EX-A1H6	Primary	Cervical Squamous Cell Carcinoma and Endocervical Adenocarcinoma (CESC)
0.07	TCGA-IQ-A61G	Primary	Head and Neck Squamous Cell Carcinoma (HNSC)					0.16	TCGA-98-A53J	Primary	Lung Squamous Cell Carcinoma (LUSC)				0.06	TCGA-EK-A3GN	Primary	Cervical Squamous Cell Carcinoma and Endocervical Adenocarcinoma (CESC)
0	TCGA-IQ-A61E	Primary	Head and Neck Squamous Cell Carcinoma (HNSC)					0.11	TCGA-98-A53I	Primary	Lung Squamous Cell Carcinoma (LUSC)				0.06	TCGA-EK-A3GJ	Primary	Cervical Squamous Cell Carcinoma and Endocervical Adenocarcinoma (CESC)
-0.0175	TCGA-IQ-7632	Primary	Head and Neck Squamous Cell Carcinoma (HNSC)					0.12	TCGA-98-A53H	Primary	Lung Squamous Cell Carcinoma (LUSC)				0.06	TCGA-EK-A2R9	Primary	Cervical Squamous Cell Carcinoma and Endocervical Adenocarcinoma (CESC)
0.0175	TCGA-IQ-7631	Primary	Head and Neck Squamous Cell Carcinoma (HNSC)					0.1	TCGA-98-A53D	Primary	Lung Squamous Cell Carcinoma (LUSC)				0.06	TCGA-EK-A2PM	Primary	Cervical Squamous Cell Carcinoma and Endocervical Adenocarcinoma (CESC)
0.0525	TCGA-IQ-7630	Primary	Head and Neck Squamous Cell Carcinoma (HNSC)					0.09	TCGA-98-A53C	Primary	Lung Squamous Cell Carcinoma (LUSC)				0.06	TCGA-EK-A2PG	Primary	Cervical Squamous Cell Carcinoma and Endocervical Adenocarcinoma (CESC)
0.1225	TCGA-HL-7533	Primary	Head and Neck Squamous Cell Carcinoma (HNSC)					0.15	TCGA-98-A53B	Primary	Lung Squamous Cell Carcinoma (LUSC)				0.06	TCGA-EA-A50E	Primary	Cervical Squamous Cell Carcinoma and Endocervical Adenocarcinoma (CESC)
0	TCGA-HD-A6I0	Primary	Head and Neck Squamous Cell Carcinoma (HNSC)					0.17	TCGA-98-A53A	Primary	Lung Squamous Cell Carcinoma (LUSC)				0.06	TCGA-EA-A410	Primary	Cervical Squamous Cell Carcinoma and Endocervical Adenocarcinoma (CESC)
0.105	TCGA-HD-A6HZ	Primary	Head and Neck Squamous Cell Carcinoma (HNSC)					0.06	TCGA-98-A539	Primary	Lung Squamous Cell Carcinoma (LUSC)				0.06	TCGA-DS-A1O9	Primary	Cervical Squamous Cell Carcinoma and Endocervical Adenocarcinoma (CESC)
0.2975	TCGA-HD-A634	Primary	Head and Neck Squamous Cell Carcinoma (HNSC)					0.19	TCGA-98-A538	Primary	Lung Squamous Cell Carcinoma (LUSC)				0.06	TCGA-C5-A7CH	Primary	Cervical Squamous Cell Carcinoma and Endocervical Adenocarcinoma (CESC)
0.1925	TCGA-HD-A633	Primary	Head and Neck Squamous Cell Carcinoma (HNSC)					0.08	TCGA-98-8023	Primary	Lung Squamous Cell Carcinoma (LUSC)				0.06	TCGA-C5-A1BM	Primary	Cervical Squamous Cell Carcinoma and Endocervical Adenocarcinoma (CESC)
0.0525	TCGA-HD-A4C1	Primary	Head and Neck Squamous Cell Carcinoma (HNSC)					0.22	TCGA-98-8022	Primary	Lung Squamous Cell Carcinoma (LUSC)				0.06	TCGA-C5-A0TN	Primary	Cervical Squamous Cell Carcinoma and Endocervical Adenocarcinoma (CESC)
0.035	TCGA-HD-8635	Primary	Head and Neck Squamous Cell Carcinoma (HNSC)					0.09	TCGA-98-8021	Primary	Lung Squamous Cell Carcinoma (LUSC)				0.07	TCGA-VS-A9UZ	Primary	Cervical Squamous Cell Carcinoma and Endocervical Adenocarcinoma (CESC)
0.14	TCGA-HD-8634	Primary	Head and Neck Squamous Cell Carcinoma (HNSC)					0.13	TCGA-98-8020	Primary	Lung Squamous Cell Carcinoma (LUSC)				0.07	TCGA-VS-A9UD	Primary	Cervical Squamous Cell Carcinoma and Endocervical Adenocarcinoma (CESC)
0.28	TCGA-HD-8314	Primary	Head and Neck Squamous Cell Carcinoma (HNSC)					0.05	TCGA-98-7454	Primary	Lung Squamous Cell Carcinoma (LUSC)				0.07	TCGA-VS-A8EJ	Primary	Cervical Squamous Cell Carcinoma and Endocervical Adenocarcinoma (CESC)
0.385	TCGA-HD-8224	Primary	Head and Neck Squamous Cell Carcinoma (HNSC)					0.29	TCGA-96-A4JL	Primary	Lung Squamous Cell Carcinoma (LUSC)				0.07	TCGA-FU-A770	Primary	Cervical Squamous Cell Carcinoma and Endocervical Adenocarcinoma (CESC)
0.0175	TCGA-HD-7832	Primary	Head and Neck Squamous Cell Carcinoma (HNSC)					0.17	TCGA-96-A4JK	Primary	Lung Squamous Cell Carcinoma (LUSC)				0.07	TCGA-FU-A40J	Primary	Cervical Squamous Cell Carcinoma and Endocervical Adenocarcinoma (CESC)
0	TCGA-HD-7831	Primary	Head and Neck Squamous Cell Carcinoma (HNSC)					0.12	TCGA-96-8170	Primary	Lung Squamous Cell Carcinoma (LUSC)				0.07	TCGA-FU-A3HY	Primary	Cervical Squamous Cell Carcinoma and Endocervical Adenocarcinoma (CESC)
0.4025	TCGA-HD-7754	Primary	Head and Neck Squamous Cell Carcinoma (HNSC)					0.04	TCGA-96-8169	Primary	Lung Squamous Cell Carcinoma (LUSC)				0.07	TCGA-EK-A2RB	Primary	Cervical Squamous Cell Carcinoma and Endocervical Adenocarcinoma (CESC)
0	TCGA-HD-7753	Primary	Head and Neck Squamous Cell Carcinoma (HNSC)					0.06	TCGA-96-7545	Primary	Lung Squamous Cell Carcinoma (LUSC)				0.07	TCGA-EK-A2R8	Primary	Cervical Squamous Cell Carcinoma and Endocervical Adenocarcinoma (CESC)
0	TCGA-HD-7229	Primary	Head and Neck Squamous Cell Carcinoma (HNSC)					0.03	TCGA-96-7544	Primary	Lung Squamous Cell Carcinoma (LUSC)				0.07	TCGA-EA-A78R	Primary	Cervical Squamous Cell Carcinoma and Endocervical Adenocarcinoma (CESC)
0.105	TCGA-H7-A76A	Primary	Head and Neck Squamous Cell Carcinoma (HNSC)					0.15	TCGA-94-A5I6	Primary	Lung Squamous Cell Carcinoma (LUSC)				0.07	TCGA-EA-A4BA	Primary	Cervical Squamous Cell Carcinoma and Endocervical Adenocarcinoma (CESC)
0	TCGA-H7-A6C4	Primary	Head and Neck Squamous Cell Carcinoma (HNSC)					0.31	TCGA-94-A5I4	Primary	Lung Squamous Cell Carcinoma (LUSC)				0.07	TCGA-DS-A0VN	Primary	Cervical Squamous Cell Carcinoma and Endocervical Adenocarcinoma (CESC)
0	TCGA-H7-8502	Primary	Head and Neck Squamous Cell Carcinoma (HNSC)					0.09	TCGA-94-A4VJ	Primary	Lung Squamous Cell Carcinoma (LUSC)				0.07	TCGA-DG-A2KK	Primary	Cervical Squamous Cell Carcinoma and Endocervical Adenocarcinoma (CESC)
0.035	TCGA-H7-8501	Primary	Head and Neck Squamous Cell Carcinoma (HNSC)					0.25	TCGA-94-8491	Primary	Lung Squamous Cell Carcinoma (LUSC)				0.07	TCGA-C5-A3HL	Primary	Cervical Squamous Cell Carcinoma and Endocervical Adenocarcinoma (CESC)
0.1925	TCGA-H7-7774	Primary	Head and Neck Squamous Cell Carcinoma (HNSC)					0.2	TCGA-94-8490	Primary	Lung Squamous Cell Carcinoma (LUSC)				0.07	TCGA-C5-A2LX	Primary	Cervical Squamous Cell Carcinoma and Endocervical Adenocarcinoma (CESC)
0.035	TCGA-F7-A624	Primary	Head and Neck Squamous Cell Carcinoma (HNSC)					0.41	TCGA-94-8035	Primary	Lung Squamous Cell Carcinoma (LUSC)				0.07	TCGA-C5-A2LS	Primary	Cervical Squamous Cell Carcinoma and Endocervical Adenocarcinoma (CESC)
0.14	TCGA-F7-A623	Primary	Head and Neck Squamous Cell Carcinoma (HNSC)					0.15	TCGA-94-7943	Primary	Lung Squamous Cell Carcinoma (LUSC)				0.07	TCGA-C5-A1MH	Primary	Cervical Squamous Cell Carcinoma and Endocervical Adenocarcinoma (CESC)
0.0175	TCGA-F7-A622	Primary	Head and Neck Squamous Cell Carcinoma (HNSC)					0.2	TCGA-94-7557	Primary	Lung Squamous Cell Carcinoma (LUSC)				0.07	TCGA-C5-A1BN	Primary	Cervical Squamous Cell Carcinoma and Endocervical Adenocarcinoma (CESC)
0.1225	TCGA-F7-A620	Primary	Head and Neck Squamous Cell Carcinoma (HNSC)					0.07	TCGA-94-7033	Primary	Lung Squamous Cell Carcinoma (LUSC)				0.07	TCGA-BI-A0VS	Primary	Cervical Squamous Cell Carcinoma and Endocervical Adenocarcinoma (CESC)
0.07	TCGA-F7-A61W	Primary	Head and Neck Squamous Cell Carcinoma (HNSC)					0.01	TCGA-92-8065	Primary	Lung Squamous Cell Carcinoma (LUSC)				0.08	TCGA-VS-A9UY	Primary	Cervical Squamous Cell Carcinoma and Endocervical Adenocarcinoma (CESC)
0.1925	TCGA-F7-A61V	Primary	Head and Neck Squamous Cell Carcinoma (HNSC)					0.07	TCGA-92-8064	Primary	Lung Squamous Cell Carcinoma (LUSC)				0.08	TCGA-UC-A7PF	Primary	Cervical Squamous Cell Carcinoma and Endocervical Adenocarcinoma (CESC)
0.0175	TCGA-F7-A61S	Primary	Head and Neck Squamous Cell Carcinoma (HNSC)					0.25	TCGA-92-8063	Primary	Lung Squamous Cell Carcinoma (LUSC)				0.08	TCGA-EK-A3GM	Primary	Cervical Squamous Cell Carcinoma and Endocervical Adenocarcinoma (CESC)
0.035	TCGA-F7-A50J	Primary	Head and Neck Squamous Cell Carcinoma (HNSC)					0.15	TCGA-92-7341	Primary	Lung Squamous Cell Carcinoma (LUSC)				0.08	TCGA-EK-A2PL	Primary	Cervical Squamous Cell Carcinoma and Endocervical Adenocarcinoma (CESC)
0.0175	TCGA-F7-A50I	Primary	Head and Neck Squamous Cell Carcinoma (HNSC)					0.04	TCGA-92-7340	Primary	Lung Squamous Cell Carcinoma (LUSC)				0.08	TCGA-C5-A7UI	Primary	Cervical Squamous Cell Carcinoma and Endocervical Adenocarcinoma (CESC)
0.14	TCGA-F7-A50G	Primary	Head and Neck Squamous Cell Carcinoma (HNSC)					0.1	TCGA-90-A59Q	Primary	Lung Squamous Cell Carcinoma (LUSC)				0.08	TCGA-C5-A1BL	Primary	Cervical Squamous Cell Carcinoma and Endocervical Adenocarcinoma (CESC)
0.035	TCGA-F7-8489	Primary	Head and Neck Squamous Cell Carcinoma (HNSC)					0.16	TCGA-90-A4EE	Primary	Lung Squamous Cell Carcinoma (LUSC)				0.09	TCGA-ZJ-A8QQ	Primary	Cervical Squamous Cell Carcinoma and Endocervical Adenocarcinoma (CESC)
0.175	TCGA-F7-8298	Primary	Head and Neck Squamous Cell Carcinoma (HNSC)					0.23	TCGA-90-A4ED	Primary	Lung Squamous Cell Carcinoma (LUSC)				0.09	TCGA-VS-A9V5	Primary	Cervical Squamous Cell Carcinoma and Endocervical Adenocarcinoma (CESC)
0.2625	TCGA-F7-7848	Primary	Head and Neck Squamous Cell Carcinoma (HNSC)					0.1	TCGA-90-7964	Primary	Lung Squamous Cell Carcinoma (LUSC)				0.09	TCGA-R2-A69V	Primary	Cervical Squamous Cell Carcinoma and Endocervical Adenocarcinoma (CESC)
0.07	TCGA-DQ-7592	Primary	Head and Neck Squamous Cell Carcinoma (HNSC)					0.08	TCGA-90-7769	Primary	Lung Squamous Cell Carcinoma (LUSC)				0.09	TCGA-IR-A3LK	Primary	Cervical Squamous Cell Carcinoma and Endocervical Adenocarcinoma (CESC)
0.0525	TCGA-DQ-7591	Primary	Head and Neck Squamous Cell Carcinoma (HNSC)					0.04	TCGA-90-7767	Primary	Lung Squamous Cell Carcinoma (LUSC)				0.09	TCGA-EK-A3GK	Primary	Cervical Squamous Cell Carcinoma and Endocervical Adenocarcinoma (CESC)
0.0175	TCGA-DQ-7588	Primary	Head and Neck Squamous Cell Carcinoma (HNSC)					0.14	TCGA-90-7766	Primary	Lung Squamous Cell Carcinoma (LUSC)				0.09	TCGA-EK-A2RO	Primary	Cervical Squamous Cell Carcinoma and Endocervical Adenocarcinoma (CESC)
0.0175	TCGA-DQ-5631	Primary	Head and Neck Squamous Cell Carcinoma (HNSC)					0.03	TCGA-90-6837	Primary	Lung Squamous Cell Carcinoma (LUSC)				0.09	TCGA-EK-A2IP	Primary	Cervical Squamous Cell Carcinoma and Endocervical Adenocarcinoma (CESC)
0.035	TCGA-DQ-5630	Primary	Head and Neck Squamous Cell Carcinoma (HNSC)					0.17	TCGA-85-A5B5	Primary	Lung Squamous Cell Carcinoma (LUSC)				0.09	TCGA-EK-A2H0	Primary	Cervical Squamous Cell Carcinoma and Endocervical Adenocarcinoma (CESC)
0.105	TCGA-DQ-5629	Primary	Head and Neck Squamous Cell Carcinoma (HNSC)					0.08	TCGA-85-A53L	Primary	Lung Squamous Cell Carcinoma (LUSC)				0.09	TCGA-EA-A5ZF	Primary	Cervical Squamous Cell Carcinoma and Endocervical Adenocarcinoma (CESC)
-0.0175	TCGA-DQ-5625	Primary	Head and Neck Squamous Cell Carcinoma (HNSC)					0.03	TCGA-85-A513	Primary	Lung Squamous Cell Carcinoma (LUSC)				0.09	TCGA-C5-A901	Primary	Cervical Squamous Cell Carcinoma and Endocervical Adenocarcinoma (CESC)
0.0175	TCGA-DQ-5624	Primary	Head and Neck Squamous Cell Carcinoma (HNSC)					0.18	TCGA-85-A512	Primary	Lung Squamous Cell Carcinoma (LUSC)				0.09	TCGA-C5-A8YQ	Primary	Cervical Squamous Cell Carcinoma and Endocervical Adenocarcinoma (CESC)
0.1575	TCGA-D6-A74Q	Primary	Head and Neck Squamous Cell Carcinoma (HNSC)					0.09	TCGA-85-A511	Primary	Lung Squamous Cell Carcinoma (LUSC)				0.09	TCGA-C5-A7UC	Primary	Cervical Squamous Cell Carcinoma and Endocervical Adenocarcinoma (CESC)
-0.0175	TCGA-D6-A6ES	Primary	Head and Neck Squamous Cell Carcinoma (HNSC)					0.37	TCGA-85-A510	Primary	Lung Squamous Cell Carcinoma (LUSC)				0.09	TCGA-C5-A7CL	Primary	Cervical Squamous Cell Carcinoma and Endocervical Adenocarcinoma (CESC)
0.035	TCGA-D6-A6EQ	Primary	Head and Neck Squamous Cell Carcinoma (HNSC)					0.06	TCGA-85-A50Z	Primary	Lung Squamous Cell Carcinoma (LUSC)				0.1	TCGA-ZJ-AAXU	Primary	Cervical Squamous Cell Carcinoma and Endocervical Adenocarcinoma (CESC)
0.035	TCGA-D6-A6EP	Primary	Head and Neck Squamous Cell Carcinoma (HNSC)					0.07	TCGA-85-A50M	Primary	Lung Squamous Cell Carcinoma (LUSC)				0.1	TCGA-ZJ-AAXF	Primary	Cervical Squamous Cell Carcinoma and Endocervical Adenocarcinoma (CESC)
0.0875	TCGA-D6-A6EO	Primary	Head and Neck Squamous Cell Carcinoma (HNSC)					0.1	TCGA-85-A4QR	Primary	Lung Squamous Cell Carcinoma (LUSC)				0.1	TCGA-XS-A8TJ	Primary	Cervical Squamous Cell Carcinoma and Endocervical Adenocarcinoma (CESC)
-0.0175	TCGA-D6-A6EN	Primary	Head and Neck Squamous Cell Carcinoma (HNSC)					0.01	TCGA-85-A4QQ	Primary	Lung Squamous Cell Carcinoma (LUSC)				0.1	TCGA-VS-AA62	Primary	Cervical Squamous Cell Carcinoma and Endocervical Adenocarcinoma (CESC)
0.0175	TCGA-D6-A6EM	Primary	Head and Neck Squamous Cell Carcinoma (HNSC)					0.21	TCGA-85-A4PA	Primary	Lung Squamous Cell Carcinoma (LUSC)				0.1	TCGA-VS-A9V2	Primary	Cervical Squamous Cell Carcinoma and Endocervical Adenocarcinoma (CESC)
0.0525	TCGA-D6-A6EK	Primary	Head and Neck Squamous Cell Carcinoma (HNSC)					0.11	TCGA-85-A4JC	Primary	Lung Squamous Cell Carcinoma (LUSC)				0.1	TCGA-VS-A9UC	Primary	Cervical Squamous Cell Carcinoma and Endocervical Adenocarcinoma (CESC)
0.1925	TCGA-D6-A4ZB	Primary	Head and Neck Squamous Cell Carcinoma (HNSC)					0.27	TCGA-85-A4JB	Primary	Lung Squamous Cell Carcinoma (LUSC)				0.1	TCGA-VS-A94Y	Primary	Cervical Squamous Cell Carcinoma and Endocervical Adenocarcinoma (CESC)
0.0875	TCGA-D6-A4Z9	Primary	Head and Neck Squamous Cell Carcinoma (HNSC)					0.21	TCGA-85-A4CN	Primary	Lung Squamous Cell Carcinoma (LUSC)				0.1	TCGA-Q1-A5R1	Primary	Cervical Squamous Cell Carcinoma and Endocervical Adenocarcinoma (CESC)
0.105	TCGA-D6-8569	Primary	Head and Neck Squamous Cell Carcinoma (HNSC)					0.08	TCGA-85-A4CL	Primary	Lung Squamous Cell Carcinoma (LUSC)				0.1	TCGA-MY-A5BF	Primary	Cervical Squamous Cell Carcinoma and Endocervical Adenocarcinoma (CESC)
0.0525	TCGA-D6-8568	Primary	Head and Neck Squamous Cell Carcinoma (HNSC)					0.02	TCGA-85-8666	Primary	Lung Squamous Cell Carcinoma (LUSC)				0.1	TCGA-MA-AA41	Primary	Cervical Squamous Cell Carcinoma and Endocervical Adenocarcinoma (CESC)
0.595	TCGA-D6-6827	Primary	Head and Neck Squamous Cell Carcinoma (HNSC)					0.32	TCGA-85-8664	Primary	Lung Squamous Cell Carcinoma (LUSC)				0.1	TCGA-JW-A69B	Primary	Cervical Squamous Cell Carcinoma and Endocervical Adenocarcinoma (CESC)
0.07	TCGA-D6-6826	Primary	Head and Neck Squamous Cell Carcinoma (HNSC)					0.09	TCGA-85-8584	Primary	Lung Squamous Cell Carcinoma (LUSC)				0.1	TCGA-HG-A2PA	Primary	Cervical Squamous Cell Carcinoma and Endocervical Adenocarcinoma (CESC)
0.07	TCGA-D6-6825	Primary	Head and Neck Squamous Cell Carcinoma (HNSC)					0.1	TCGA-85-8582	Primary	Lung Squamous Cell Carcinoma (LUSC)				0.1	TCGA-FU-A5XV	Primary	Cervical Squamous Cell Carcinoma and Endocervical Adenocarcinoma (CESC)
0.035	TCGA-D6-6824	Primary	Head and Neck Squamous Cell Carcinoma (HNSC)					0.35	TCGA-85-8580	Primary	Lung Squamous Cell Carcinoma (LUSC)				0.1	TCGA-FU-A57G	Primary	Cervical Squamous Cell Carcinoma and Endocervical Adenocarcinoma (CESC)
0.035	TCGA-D6-6823	Primary	Head and Neck Squamous Cell Carcinoma (HNSC)					0.04	TCGA-85-8481	Primary	Lung Squamous Cell Carcinoma (LUSC)				0.1	TCGA-EX-A3L1	Primary	Cervical Squamous Cell Carcinoma and Endocervical Adenocarcinoma (CESC)
-0.0525	TCGA-D6-6517	Primary	Head and Neck Squamous Cell Carcinoma (HNSC)					0.19	TCGA-85-8479	Primary	Lung Squamous Cell Carcinoma (LUSC)				0.1	TCGA-EK-A2RA	Primary	Cervical Squamous Cell Carcinoma and Endocervical Adenocarcinoma (CESC)
0.1225	TCGA-D6-6516	Primary	Head and Neck Squamous Cell Carcinoma (HNSC)					0.14	TCGA-85-8355	Primary	Lung Squamous Cell Carcinoma (LUSC)				0.1	TCGA-EK-A2R7	Primary	Cervical Squamous Cell Carcinoma and Endocervical Adenocarcinoma (CESC)
0.0875	TCGA-D6-6515	Primary	Head and Neck Squamous Cell Carcinoma (HNSC)					0.1	TCGA-85-8354	Primary	Lung Squamous Cell Carcinoma (LUSC)				0.1	TCGA-DS-A7WI	Primary	Cervical Squamous Cell Carcinoma and Endocervical Adenocarcinoma (CESC)
0.245	TCGA-CX-A4AQ	Primary	Head and Neck Squamous Cell Carcinoma (HNSC)					0.08	TCGA-85-8353	Primary	Lung Squamous Cell Carcinoma (LUSC)				0.1	TCGA-DG-A2KM	Primary	Cervical Squamous Cell Carcinoma and Endocervical Adenocarcinoma (CESC)
-0.0175	TCGA-CX-7219	Primary	Head and Neck Squamous Cell Carcinoma (HNSC)					0.47	TCGA-85-8352	Primary	Lung Squamous Cell Carcinoma (LUSC)				0.1	TCGA-C5-A8YR	Primary	Cervical Squamous Cell Carcinoma and Endocervical Adenocarcinoma (CESC)
0.14	TCGA-CX-7086	Primary	Head and Neck Squamous Cell Carcinoma (HNSC)					0.26	TCGA-85-8351	Primary	Lung Squamous Cell Carcinoma (LUSC)				0.1	TCGA-C5-A7X5	Primary	Cervical Squamous Cell Carcinoma and Endocervical Adenocarcinoma (CESC)
0.0525	TCGA-CX-7085	Primary	Head and Neck Squamous Cell Carcinoma (HNSC)					0.16	TCGA-85-8350	Primary	Lung Squamous Cell Carcinoma (LUSC)				0.1	TCGA-C5-A7CM	Primary	Cervical Squamous Cell Carcinoma and Endocervical Adenocarcinoma (CESC)
0.1225	TCGA-CX-7082	Primary	Head and Neck Squamous Cell Carcinoma (HNSC)					0.18	TCGA-85-8288	Primary	Lung Squamous Cell Carcinoma (LUSC)				0.1	TCGA-C5-A1ME	Primary	Cervical Squamous Cell Carcinoma and Endocervical Adenocarcinoma (CESC)
0.0525	TCGA-CV-A6K2	Primary	Head and Neck Squamous Cell Carcinoma (HNSC)					0.02	TCGA-85-8287	Primary	Lung Squamous Cell Carcinoma (LUSC)				0.11	TCGA-ZJ-AAXN	Primary	Cervical Squamous Cell Carcinoma and Endocervical Adenocarcinoma (CESC)
0.0525	TCGA-CV-A6K1	Primary	Head and Neck Squamous Cell Carcinoma (HNSC)					0.27	TCGA-85-8277	Primary	Lung Squamous Cell Carcinoma (LUSC)				0.11	TCGA-VS-A9U6	Primary	Cervical Squamous Cell Carcinoma and Endocervical Adenocarcinoma (CESC)
0.1925	TCGA-CV-A6K0	Primary	Head and Neck Squamous Cell Carcinoma (HNSC)					0.19	TCGA-85-8276	Primary	Lung Squamous Cell Carcinoma (LUSC)				0.11	TCGA-VS-A8QM	Primary	Cervical Squamous Cell Carcinoma and Endocervical Adenocarcinoma (CESC)
0	TCGA-CV-A6JZ	Primary	Head and Neck Squamous Cell Carcinoma (HNSC)					0.21	TCGA-85-8072	Primary	Lung Squamous Cell Carcinoma (LUSC)				0.11	TCGA-EK-A2IR	Primary	Cervical Squamous Cell Carcinoma and Endocervical Adenocarcinoma (CESC)
0.2275	TCGA-CV-A6JY	Primary	Head and Neck Squamous Cell Carcinoma (HNSC)					0.49	TCGA-85-8071	Primary	Lung Squamous Cell Carcinoma (LUSC)				0.11	TCGA-EA-A5O9	Primary	Cervical Squamous Cell Carcinoma and Endocervical Adenocarcinoma (CESC)
0.105	TCGA-CV-A6JU	Primary	Head and Neck Squamous Cell Carcinoma (HNSC)					0.52	TCGA-85-8070	Primary	Lung Squamous Cell Carcinoma (LUSC)				0.11	TCGA-EA-A439	Primary	Cervical Squamous Cell Carcinoma and Endocervical Adenocarcinoma (CESC)
0.0525	TCGA-CV-A6JT	Primary	Head and Neck Squamous Cell Carcinoma (HNSC)					0.12	TCGA-85-8052	Primary	Lung Squamous Cell Carcinoma (LUSC)				0.11	TCGA-DS-A7WH	Primary	Cervical Squamous Cell Carcinoma and Endocervical Adenocarcinoma (CESC)
0.07	TCGA-CV-A6JO	Primary	Head and Neck Squamous Cell Carcinoma (HNSC)					0.11	TCGA-85-8049	Primary	Lung Squamous Cell Carcinoma (LUSC)				0.11	TCGA-C5-A7CK	Primary	Cervical Squamous Cell Carcinoma and Endocervical Adenocarcinoma (CESC)
0	TCGA-CV-A6JN	Primary	Head and Neck Squamous Cell Carcinoma (HNSC)					0.13	TCGA-85-8048	Primary	Lung Squamous Cell Carcinoma (LUSC)				0.11	TCGA-C5-A1BJ	Primary	Cervical Squamous Cell Carcinoma and Endocervical Adenocarcinoma (CESC)
-0.0525	TCGA-CV-A6JM	Primary	Head and Neck Squamous Cell Carcinoma (HNSC)					0.39	TCGA-85-7950	Primary	Lung Squamous Cell Carcinoma (LUSC)				0.12	TCGA-ZJ-A8QR	Primary	Cervical Squamous Cell Carcinoma and Endocervical Adenocarcinoma (CESC)
0	TCGA-CV-A6JE	Primary	Head and Neck Squamous Cell Carcinoma (HNSC)					0.27	TCGA-85-7844	Primary	Lung Squamous Cell Carcinoma (LUSC)				0.12	TCGA-VS-A9U7	Primary	Cervical Squamous Cell Carcinoma and Endocervical Adenocarcinoma (CESC)
0.035	TCGA-CV-A6JD	Primary	Head and Neck Squamous Cell Carcinoma (HNSC)					0.09	TCGA-85-7843	Primary	Lung Squamous Cell Carcinoma (LUSC)				0.12	TCGA-LP-A4AX	Primary	Cervical Squamous Cell Carcinoma and Endocervical Adenocarcinoma (CESC)
0.14	TCGA-CV-A468	Primary	Head and Neck Squamous Cell Carcinoma (HNSC)					0.23	TCGA-85-7710	Primary	Lung Squamous Cell Carcinoma (LUSC)				0.12	TCGA-GH-A9DA	Primary	Cervical Squamous Cell Carcinoma and Endocervical Adenocarcinoma (CESC)
0.035	TCGA-CV-A465	Primary	Head and Neck Squamous Cell Carcinoma (HNSC)					0.17	TCGA-85-7699	Primary	Lung Squamous Cell Carcinoma (LUSC)				0.12	TCGA-C5-A7UE	Primary	Cervical Squamous Cell Carcinoma and Endocervical Adenocarcinoma (CESC)
0.0875	TCGA-CV-A464	Primary	Head and Neck Squamous Cell Carcinoma (HNSC)					0.2	TCGA-85-7698	Primary	Lung Squamous Cell Carcinoma (LUSC)				0.12	TCGA-C5-A3HE	Primary	Cervical Squamous Cell Carcinoma and Endocervical Adenocarcinoma (CESC)
0.07	TCGA-CV-A463	Primary	Head and Neck Squamous Cell Carcinoma (HNSC)					0.09	TCGA-85-7697	Primary	Lung Squamous Cell Carcinoma (LUSC)				0.12	TCGA-C5-A2M1	Primary	Cervical Squamous Cell Carcinoma and Endocervical Adenocarcinoma (CESC)
0.245	TCGA-CV-A461	Primary	Head and Neck Squamous Cell Carcinoma (HNSC)					0.12	TCGA-85-7696	Primary	Lung Squamous Cell Carcinoma (LUSC)				0.12	TCGA-C5-A1MJ	Primary	Cervical Squamous Cell Carcinoma and Endocervical Adenocarcinoma (CESC)
0.07	TCGA-CV-A460	Primary	Head and Neck Squamous Cell Carcinoma (HNSC)					0.17	TCGA-85-6798	Primary	Lung Squamous Cell Carcinoma (LUSC)				0.12	TCGA-C5-A1M9	Primary	Cervical Squamous Cell Carcinoma and Endocervical Adenocarcinoma (CESC)
0.0875	TCGA-CV-A45Z	Primary	Head and Neck Squamous Cell Carcinoma (HNSC)					0.05	TCGA-85-6561	Primary	Lung Squamous Cell Carcinoma (LUSC)				0.13	TCGA-VS-A9V1	Primary	Cervical Squamous Cell Carcinoma and Endocervical Adenocarcinoma (CESC)
0.1575	TCGA-CV-A45Y	Primary	Head and Neck Squamous Cell Carcinoma (HNSC)					0.03	TCGA-85-6560	Primary	Lung Squamous Cell Carcinoma (LUSC)				0.13	TCGA-VS-A953	Primary	Cervical Squamous Cell Carcinoma and Endocervical Adenocarcinoma (CESC)
0.0875	TCGA-CV-A45X	Primary	Head and Neck Squamous Cell Carcinoma (HNSC)					0.03	TCGA-85-6175	Primary	Lung Squamous Cell Carcinoma (LUSC)				0.13	TCGA-VS-A8EL	Primary	Cervical Squamous Cell Carcinoma and Endocervical Adenocarcinoma (CESC)
0.105	TCGA-CV-A45W	Primary	Head and Neck Squamous Cell Carcinoma (HNSC)					0.29	TCGA-79-5596	Primary	Lung Squamous Cell Carcinoma (LUSC)				0.13	TCGA-UC-A7PG	Primary	Cervical Squamous Cell Carcinoma and Endocervical Adenocarcinoma (CESC)
0.175	TCGA-CV-A45V	Primary	Head and Neck Squamous Cell Carcinoma (HNSC)					0.02	TCGA-77-A5GH	Primary	Lung Squamous Cell Carcinoma (LUSC)				0.13	TCGA-Q1-A73Q	Primary	Cervical Squamous Cell Carcinoma and Endocervical Adenocarcinoma (CESC)
0.315	TCGA-CV-A45U	Primary	Head and Neck Squamous Cell Carcinoma (HNSC)					0.11	TCGA-77-A5GF	Primary	Lung Squamous Cell Carcinoma (LUSC)				0.13	TCGA-MY-A5BE	Primary	Cervical Squamous Cell Carcinoma and Endocervical Adenocarcinoma (CESC)
0.1225	TCGA-CV-A45T	Primary	Head and Neck Squamous Cell Carcinoma (HNSC)					0.1	TCGA-77-A5GB	Primary	Lung Squamous Cell Carcinoma (LUSC)				0.13	TCGA-JX-A3Q0	Primary	Cervical Squamous Cell Carcinoma and Endocervical Adenocarcinoma (CESC)
0.0175	TCGA-CV-A45R	Primary	Head and Neck Squamous Cell Carcinoma (HNSC)					0.05	TCGA-77-A5GA	Primary	Lung Squamous Cell Carcinoma (LUSC)				0.13	TCGA-HM-A3JK	Primary	Cervical Squamous Cell Carcinoma and Endocervical Adenocarcinoma (CESC)
-0.0175	TCGA-CV-A45Q	Primary	Head and Neck Squamous Cell Carcinoma (HNSC)					0.04	TCGA-77-A5G8	Primary	Lung Squamous Cell Carcinoma (LUSC)				0.13	TCGA-FU-A3NI	Primary	Cervical Squamous Cell Carcinoma and Endocervical Adenocarcinoma (CESC)
0.0875	TCGA-CV-A45P	Primary	Head and Neck Squamous Cell Carcinoma (HNSC)					0.15	TCGA-77-A5G7	Primary	Lung Squamous Cell Carcinoma (LUSC)				0.13	TCGA-EK-A2RM	Primary	Cervical Squamous Cell Carcinoma and Endocervical Adenocarcinoma (CESC)
0.175	TCGA-CV-A45O	Primary	Head and Neck Squamous Cell Carcinoma (HNSC)					0.14	TCGA-77-A5G6	Primary	Lung Squamous Cell Carcinoma (LUSC)				0.13	TCGA-EA-A3QE	Primary	Cervical Squamous Cell Carcinoma and Endocervical Adenocarcinoma (CESC)
0.0875	TCGA-CV-7568	Primary	Head and Neck Squamous Cell Carcinoma (HNSC)					0.16	TCGA-77-A5G3	Primary	Lung Squamous Cell Carcinoma (LUSC)				0.13	TCGA-DS-A0VK	Primary	Cervical Squamous Cell Carcinoma and Endocervical Adenocarcinoma (CESC)
0.1225	TCGA-CV-7446	Primary	Head and Neck Squamous Cell Carcinoma (HNSC)					0.07	TCGA-77-A5G1	Primary	Lung Squamous Cell Carcinoma (LUSC)				0.13	TCGA-C5-A7CG	Primary	Cervical Squamous Cell Carcinoma and Endocervical Adenocarcinoma (CESC)
0.0175	TCGA-CV-7440	Primary	Head and Neck Squamous Cell Carcinoma (HNSC)					0.06	TCGA-77-A5FZ	Primary	Lung Squamous Cell Carcinoma (LUSC)				0.13	TCGA-C5-A1M5	Primary	Cervical Squamous Cell Carcinoma and Endocervical Adenocarcinoma (CESC)
-0.0175	TCGA-CV-7438	Primary	Head and Neck Squamous Cell Carcinoma (HNSC)					0.09	TCGA-77-8156	Primary	Lung Squamous Cell Carcinoma (LUSC)				0.14	TCGA-ZJ-AAXA	Primary	Cervical Squamous Cell Carcinoma and Endocervical Adenocarcinoma (CESC)
0.0175	TCGA-CV-7437	Primary	Head and Neck Squamous Cell Carcinoma (HNSC)					0.14	TCGA-77-8154	Primary	Lung Squamous Cell Carcinoma (LUSC)				0.14	TCGA-VS-A9UM	Primary	Cervical Squamous Cell Carcinoma and Endocervical Adenocarcinoma (CESC)
-0.0175	TCGA-CV-7435	Primary	Head and Neck Squamous Cell Carcinoma (HNSC)					0.14	TCGA-77-8153	Primary	Lung Squamous Cell Carcinoma (LUSC)				0.14	TCGA-VS-A9UB	Primary	Cervical Squamous Cell Carcinoma and Endocervical Adenocarcinoma (CESC)
0	TCGA-CV-7434	Primary	Head and Neck Squamous Cell Carcinoma (HNSC)					0.17	TCGA-77-8150	Primary	Lung Squamous Cell Carcinoma (LUSC)				0.14	TCGA-VS-A8EK	Primary	Cervical Squamous Cell Carcinoma and Endocervical Adenocarcinoma (CESC)
0.07	TCGA-CV-7433	Primary	Head and Neck Squamous Cell Carcinoma (HNSC)					0.26	TCGA-77-8148	Primary	Lung Squamous Cell Carcinoma (LUSC)				0.14	TCGA-VS-A8EI	Primary	Cervical Squamous Cell Carcinoma and Endocervical Adenocarcinoma (CESC)
-0.035	TCGA-CV-7432	Primary	Head and Neck Squamous Cell Carcinoma (HNSC)					0.16	TCGA-77-8146	Primary	Lung Squamous Cell Carcinoma (LUSC)				0.14	TCGA-Q1-A6DW	Primary	Cervical Squamous Cell Carcinoma and Endocervical Adenocarcinoma (CESC)
0.0175	TCGA-CV-7430	Primary	Head and Neck Squamous Cell Carcinoma (HNSC)					0.1	TCGA-77-8145	Primary	Lung Squamous Cell Carcinoma (LUSC)				0.14	TCGA-JX-A5QV	Primary	Cervical Squamous Cell Carcinoma and Endocervical Adenocarcinoma (CESC)
0.1225	TCGA-CV-7429	Primary	Head and Neck Squamous Cell Carcinoma (HNSC)					0.05	TCGA-77-8144	Primary	Lung Squamous Cell Carcinoma (LUSC)				0.14	TCGA-FU-A3TX	Primary	Cervical Squamous Cell Carcinoma and Endocervical Adenocarcinoma (CESC)
0.1925	TCGA-CV-7428	Primary	Head and Neck Squamous Cell Carcinoma (HNSC)					0.13	TCGA-77-8143	Primary	Lung Squamous Cell Carcinoma (LUSC)				0.14	TCGA-FU-A3TQ	Primary	Cervical Squamous Cell Carcinoma and Endocervical Adenocarcinoma (CESC)
0.1575	TCGA-CV-7427	Primary	Head and Neck Squamous Cell Carcinoma (HNSC)					0.1	TCGA-77-8140	Primary	Lung Squamous Cell Carcinoma (LUSC)				0.14	TCGA-FU-A3HZ	Primary	Cervical Squamous Cell Carcinoma and Endocervical Adenocarcinoma (CESC)
0.1225	TCGA-CV-7425	Primary	Head and Neck Squamous Cell Carcinoma (HNSC)					0.19	TCGA-77-8139	Primary	Lung Squamous Cell Carcinoma (LUSC)				0.14	TCGA-FU-A23L	Primary	Cervical Squamous Cell Carcinoma and Endocervical Adenocarcinoma (CESC)
0.14	TCGA-CV-7424	Primary	Head and Neck Squamous Cell Carcinoma (HNSC)					0.06	TCGA-77-8138	Primary	Lung Squamous Cell Carcinoma (LUSC)				0.14	TCGA-EX-A69L	Primary	Cervical Squamous Cell Carcinoma and Endocervical Adenocarcinoma (CESC)
0.035	TCGA-CV-7423	Primary	Head and Neck Squamous Cell Carcinoma (HNSC)					0.2	TCGA-77-8136	Primary	Lung Squamous Cell Carcinoma (LUSC)				0.14	TCGA-EA-A6QX	Primary	Cervical Squamous Cell Carcinoma and Endocervical Adenocarcinoma (CESC)
0.105	TCGA-CV-7422	Primary	Head and Neck Squamous Cell Carcinoma (HNSC)					0.31	TCGA-77-8133	Primary	Lung Squamous Cell Carcinoma (LUSC)				0.14	TCGA-EA-A5ZD	Primary	Cervical Squamous Cell Carcinoma and Endocervical Adenocarcinoma (CESC)
0.175	TCGA-CV-7421	Primary	Head and Neck Squamous Cell Carcinoma (HNSC)					0.06	TCGA-77-8131	Primary	Lung Squamous Cell Carcinoma (LUSC)				0.14	TCGA-DR-A0ZL	Primary	Cervical Squamous Cell Carcinoma and Endocervical Adenocarcinoma (CESC)
0.3325	TCGA-CV-7418	Primary	Head and Neck Squamous Cell Carcinoma (HNSC)					0	TCGA-77-8130	Primary	Lung Squamous Cell Carcinoma (LUSC)				0.14	TCGA-C5-A8XI	Primary	Cervical Squamous Cell Carcinoma and Endocervical Adenocarcinoma (CESC)
0.105	TCGA-CV-7416	Primary	Head and Neck Squamous Cell Carcinoma (HNSC)					0.21	TCGA-77-8128	Primary	Lung Squamous Cell Carcinoma (LUSC)				0.15	TCGA-ZJ-AAX8	Primary	Cervical Squamous Cell Carcinoma and Endocervical Adenocarcinoma (CESC)
0.07	TCGA-CV-7415	Primary	Head and Neck Squamous Cell Carcinoma (HNSC)					0.11	TCGA-77-8009	Primary	Lung Squamous Cell Carcinoma (LUSC)				0.15	TCGA-VS-A8Q9	Primary	Cervical Squamous Cell Carcinoma and Endocervical Adenocarcinoma (CESC)
0.1225	TCGA-CV-7414	Primary	Head and Neck Squamous Cell Carcinoma (HNSC)					0.05	TCGA-77-8008	Primary	Lung Squamous Cell Carcinoma (LUSC)				0.15	TCGA-VS-A8EB	Primary	Cervical Squamous Cell Carcinoma and Endocervical Adenocarcinoma (CESC)
0.175	TCGA-CV-7413	Primary	Head and Neck Squamous Cell Carcinoma (HNSC)					0.1	TCGA-77-8007	Primary	Lung Squamous Cell Carcinoma (LUSC)				0.15	TCGA-UC-A7PD	Primary	Cervical Squamous Cell Carcinoma and Endocervical Adenocarcinoma (CESC)
0.0525	TCGA-CV-7411	Primary	Head and Neck Squamous Cell Carcinoma (HNSC)					0.08	TCGA-77-7465	Primary	Lung Squamous Cell Carcinoma (LUSC)				0.15	TCGA-IR-A3LC	Primary	Cervical Squamous Cell Carcinoma and Endocervical Adenocarcinoma (CESC)
0.0875	TCGA-CV-7410	Primary	Head and Neck Squamous Cell Carcinoma (HNSC)					0.08	TCGA-77-7463	Primary	Lung Squamous Cell Carcinoma (LUSC)				0.15	TCGA-C5-A8YT	Primary	Cervical Squamous Cell Carcinoma and Endocervical Adenocarcinoma (CESC)
0.035	TCGA-CV-7407	Primary	Head and Neck Squamous Cell Carcinoma (HNSC)					0.13	TCGA-77-7338	Primary	Lung Squamous Cell Carcinoma (LUSC)				0.15	TCGA-C5-A8XK	Primary	Cervical Squamous Cell Carcinoma and Endocervical Adenocarcinoma (CESC)
0.2625	TCGA-CV-7406	Primary	Head and Neck Squamous Cell Carcinoma (HNSC)					-0.03	TCGA-77-7337	Primary	Lung Squamous Cell Carcinoma (LUSC)				0.15	TCGA-C5-A7XC	Primary	Cervical Squamous Cell Carcinoma and Endocervical Adenocarcinoma (CESC)
0.2975	TCGA-CV-7263	Primary	Head and Neck Squamous Cell Carcinoma (HNSC)					0	TCGA-77-7335	Primary	Lung Squamous Cell Carcinoma (LUSC)				0.15	TCGA-C5-A1MK	Primary	Cervical Squamous Cell Carcinoma and Endocervical Adenocarcinoma (CESC)
0.1925	TCGA-CV-7261	Primary	Head and Neck Squamous Cell Carcinoma (HNSC)					0.03	TCGA-77-7142	Primary	Lung Squamous Cell Carcinoma (LUSC)				0.16	TCGA-VS-A9UO	Primary	Cervical Squamous Cell Carcinoma and Endocervical Adenocarcinoma (CESC)
0.0525	TCGA-CV-7255	Primary	Head and Neck Squamous Cell Carcinoma (HNSC)					0.24	TCGA-77-7141	Primary	Lung Squamous Cell Carcinoma (LUSC)				0.16	TCGA-VS-A954	Primary	Cervical Squamous Cell Carcinoma and Endocervical Adenocarcinoma (CESC)
0.035	TCGA-CV-7254	Primary	Head and Neck Squamous Cell Carcinoma (HNSC)					0.02	TCGA-77-7140	Primary	Lung Squamous Cell Carcinoma (LUSC)				0.16	TCGA-MU-A51Y	Primary	Cervical Squamous Cell Carcinoma and Endocervical Adenocarcinoma (CESC)
0.035	TCGA-CV-7253	Primary	Head and Neck Squamous Cell Carcinoma (HNSC)					0.1	TCGA-77-7139	Primary	Lung Squamous Cell Carcinoma (LUSC)				0.16	TCGA-MA-AA3W	Primary	Cervical Squamous Cell Carcinoma and Endocervical Adenocarcinoma (CESC)
0.0525	TCGA-CV-7252	Primary	Head and Neck Squamous Cell Carcinoma (HNSC)					0.06	TCGA-77-7138	Primary	Lung Squamous Cell Carcinoma (LUSC)				0.16	TCGA-IR-A3LF	Primary	Cervical Squamous Cell Carcinoma and Endocervical Adenocarcinoma (CESC)
0.1925	TCGA-CV-7250	Primary	Head and Neck Squamous Cell Carcinoma (HNSC)					0.09	TCGA-77-6845	Primary	Lung Squamous Cell Carcinoma (LUSC)				0.16	TCGA-IR-A3LB	Primary	Cervical Squamous Cell Carcinoma and Endocervical Adenocarcinoma (CESC)
0.14	TCGA-CV-7248	Primary	Head and Neck Squamous Cell Carcinoma (HNSC)					0.13	TCGA-77-6844	Primary	Lung Squamous Cell Carcinoma (LUSC)				0.16	TCGA-EA-A3QD	Primary	Cervical Squamous Cell Carcinoma and Endocervical Adenocarcinoma (CESC)
0.035	TCGA-CV-7247	Primary	Head and Neck Squamous Cell Carcinoma (HNSC)					0.15	TCGA-77-6843	Primary	Lung Squamous Cell Carcinoma (LUSC)				0.16	TCGA-DG-A2KL	Primary	Cervical Squamous Cell Carcinoma and Endocervical Adenocarcinoma (CESC)
0.0525	TCGA-CV-7245	Primary	Head and Neck Squamous Cell Carcinoma (HNSC)					0.03	TCGA-77-6842	Primary	Lung Squamous Cell Carcinoma (LUSC)				0.16	TCGA-C5-A907	Primary	Cervical Squamous Cell Carcinoma and Endocervical Adenocarcinoma (CESC)
0.1225	TCGA-CV-7242	Primary	Head and Neck Squamous Cell Carcinoma (HNSC)					0.11	TCGA-70-6723	Primary	Lung Squamous Cell Carcinoma (LUSC)				0.16	TCGA-C5-A7UH	Primary	Cervical Squamous Cell Carcinoma and Endocervical Adenocarcinoma (CESC)
0.175	TCGA-CV-7238	Primary	Head and Neck Squamous Cell Carcinoma (HNSC)					0.03	TCGA-70-6722	Primary	Lung Squamous Cell Carcinoma (LUSC)				0.16	TCGA-BI-A20A	Primary	Cervical Squamous Cell Carcinoma and Endocervical Adenocarcinoma (CESC)
0.105	TCGA-CV-7236	Primary	Head and Neck Squamous Cell Carcinoma (HNSC)					0.08	TCGA-6A-AB49	Primary	Lung Squamous Cell Carcinoma (LUSC)				0.17	TCGA-ZJ-AB0H	Primary	Cervical Squamous Cell Carcinoma and Endocervical Adenocarcinoma (CESC)
0.1225	TCGA-CV-7235	Primary	Head and Neck Squamous Cell Carcinoma (HNSC)					0.25	TCGA-68-A59J	Primary	Lung Squamous Cell Carcinoma (LUSC)				0.17	TCGA-MY-A5BD	Primary	Cervical Squamous Cell Carcinoma and Endocervical Adenocarcinoma (CESC)
0.105	TCGA-CV-7183	Primary	Head and Neck Squamous Cell Carcinoma (HNSC)					0.08	TCGA-68-A59I	Primary	Lung Squamous Cell Carcinoma (LUSC)				0.17	TCGA-EA-A556	Primary	Cervical Squamous Cell Carcinoma and Endocervical Adenocarcinoma (CESC)
0.035	TCGA-CV-7180	Primary	Head and Neck Squamous Cell Carcinoma (HNSC)					0.15	TCGA-68-8251	Primary	Lung Squamous Cell Carcinoma (LUSC)				0.18	TCGA-ZJ-AB0I	Primary	Cervical Squamous Cell Carcinoma and Endocervical Adenocarcinoma (CESC)
0.175	TCGA-CV-7178	Primary	Head and Neck Squamous Cell Carcinoma (HNSC)					0.09	TCGA-68-8250	Primary	Lung Squamous Cell Carcinoma (LUSC)				0.18	TCGA-MA-AA43	Primary	Cervical Squamous Cell Carcinoma and Endocervical Adenocarcinoma (CESC)
0.035	TCGA-CV-7177	Primary	Head and Neck Squamous Cell Carcinoma (HNSC)					0.13	TCGA-68-7757	Primary	Lung Squamous Cell Carcinoma (LUSC)				0.18	TCGA-LP-A4AW	Primary	Cervical Squamous Cell Carcinoma and Endocervical Adenocarcinoma (CESC)
-0.035	TCGA-CV-7104	Primary	Head and Neck Squamous Cell Carcinoma (HNSC)					0.1	TCGA-68-7756	Primary	Lung Squamous Cell Carcinoma (LUSC)				0.18	TCGA-IR-A3L7	Primary	Cervical Squamous Cell Carcinoma and Endocervical Adenocarcinoma (CESC)
0.14	TCGA-CV-7103	Primary	Head and Neck Squamous Cell Carcinoma (HNSC)					0.12	TCGA-68-7755	Primary	Lung Squamous Cell Carcinoma (LUSC)				0.18	TCGA-EX-A449	Primary	Cervical Squamous Cell Carcinoma and Endocervical Adenocarcinoma (CESC)
-0.035	TCGA-CV-7102	Primary	Head and Neck Squamous Cell Carcinoma (HNSC)					0.16	TCGA-66-2800	Primary	Lung Squamous Cell Carcinoma (LUSC)				0.18	TCGA-C5-A7X3	Primary	Cervical Squamous Cell Carcinoma and Endocervical Adenocarcinoma (CESC)
0.0875	TCGA-CV-7101	Primary	Head and Neck Squamous Cell Carcinoma (HNSC)					0.08	TCGA-66-2795	Primary	Lung Squamous Cell Carcinoma (LUSC)				0.18	TCGA-C5-A1BK	Primary	Cervical Squamous Cell Carcinoma and Endocervical Adenocarcinoma (CESC)
0.2975	TCGA-CV-7100	Primary	Head and Neck Squamous Cell Carcinoma (HNSC)					0.22	TCGA-66-2794	Primary	Lung Squamous Cell Carcinoma (LUSC)				0.19	TCGA-LP-A5U3	Primary	Cervical Squamous Cell Carcinoma and Endocervical Adenocarcinoma (CESC)
0.0525	TCGA-CV-7099	Primary	Head and Neck Squamous Cell Carcinoma (HNSC)					0.26	TCGA-66-2793	Primary	Lung Squamous Cell Carcinoma (LUSC)				0.19	TCGA-JW-A5VL	Primary	Cervical Squamous Cell Carcinoma and Endocervical Adenocarcinoma (CESC)
0.035	TCGA-CV-7097	Primary	Head and Neck Squamous Cell Carcinoma (HNSC)					0.15	TCGA-66-2792	Primary	Lung Squamous Cell Carcinoma (LUSC)				0.19	TCGA-HM-A4S6	Primary	Cervical Squamous Cell Carcinoma and Endocervical Adenocarcinoma (CESC)
0.035	TCGA-CV-7095	Primary	Head and Neck Squamous Cell Carcinoma (HNSC)					0.08	TCGA-66-2791	Primary	Lung Squamous Cell Carcinoma (LUSC)				0.19	TCGA-EX-A1H5	Primary	Cervical Squamous Cell Carcinoma and Endocervical Adenocarcinoma (CESC)
0.1225	TCGA-CV-7091	Primary	Head and Neck Squamous Cell Carcinoma (HNSC)					0.02	TCGA-66-2790	Primary	Lung Squamous Cell Carcinoma (LUSC)				0.19	TCGA-EA-A97N	Primary	Cervical Squamous Cell Carcinoma and Endocervical Adenocarcinoma (CESC)
0.0175	TCGA-CV-7090	Primary	Head and Neck Squamous Cell Carcinoma (HNSC)					0.05	TCGA-66-2789	Primary	Lung Squamous Cell Carcinoma (LUSC)				0.19	TCGA-DG-A2KH	Primary	Cervical Squamous Cell Carcinoma and Endocervical Adenocarcinoma (CESC)
0.0875	TCGA-CV-7089	Primary	Head and Neck Squamous Cell Carcinoma (HNSC)					0.02	TCGA-66-2788	Primary	Lung Squamous Cell Carcinoma (LUSC)				0.19	TCGA-C5-A1BE	Primary	Cervical Squamous Cell Carcinoma and Endocervical Adenocarcinoma (CESC)
0.0525	TCGA-CV-6962	Primary	Head and Neck Squamous Cell Carcinoma (HNSC)					0.2	TCGA-66-2787	Primary	Lung Squamous Cell Carcinoma (LUSC)				0.2	TCGA-VS-A9UR	Primary	Cervical Squamous Cell Carcinoma and Endocervical Adenocarcinoma (CESC)
0.035	TCGA-CV-6961	Primary	Head and Neck Squamous Cell Carcinoma (HNSC)					0.03	TCGA-66-2786	Primary	Lung Squamous Cell Carcinoma (LUSC)				0.2	TCGA-VS-A8EG	Primary	Cervical Squamous Cell Carcinoma and Endocervical Adenocarcinoma (CESC)
-0.0175	TCGA-CV-6960	Primary	Head and Neck Squamous Cell Carcinoma (HNSC)					0.19	TCGA-66-2785	Primary	Lung Squamous Cell Carcinoma (LUSC)				0.2	TCGA-Q1-A73P	Primary	Cervical Squamous Cell Carcinoma and Endocervical Adenocarcinoma (CESC)
0	TCGA-CV-6959	Primary	Head and Neck Squamous Cell Carcinoma (HNSC)					0.1	TCGA-66-2783	Primary	Lung Squamous Cell Carcinoma (LUSC)				0.2	TCGA-LP-A7HU	Primary	Cervical Squamous Cell Carcinoma and Endocervical Adenocarcinoma (CESC)
0.0875	TCGA-CV-6956	Primary	Head and Neck Squamous Cell Carcinoma (HNSC)					0.07	TCGA-66-2782	Primary	Lung Squamous Cell Carcinoma (LUSC)				0.2	TCGA-FU-A2QG	Primary	Cervical Squamous Cell Carcinoma and Endocervical Adenocarcinoma (CESC)
0.105	TCGA-CV-6955	Primary	Head and Neck Squamous Cell Carcinoma (HNSC)					0.1	TCGA-66-2781	Primary	Lung Squamous Cell Carcinoma (LUSC)				0.2	TCGA-EA-A5ZE	Primary	Cervical Squamous Cell Carcinoma and Endocervical Adenocarcinoma (CESC)
0.0525	TCGA-CV-6954	Primary	Head and Neck Squamous Cell Carcinoma (HNSC)					0.05	TCGA-66-2780	Primary	Lung Squamous Cell Carcinoma (LUSC)				0.2	TCGA-EA-A44S	Primary	Cervical Squamous Cell Carcinoma and Endocervical Adenocarcinoma (CESC)
0.07	TCGA-CV-6953	Primary	Head and Neck Squamous Cell Carcinoma (HNSC)					0.08	TCGA-66-2778	Primary	Lung Squamous Cell Carcinoma (LUSC)				0.2	TCGA-EA-A411	Primary	Cervical Squamous Cell Carcinoma and Endocervical Adenocarcinoma (CESC)
0.035	TCGA-CV-6952	Primary	Head and Neck Squamous Cell Carcinoma (HNSC)					0.14	TCGA-66-2777	Primary	Lung Squamous Cell Carcinoma (LUSC)				0.2	TCGA-C5-A902	Primary	Cervical Squamous Cell Carcinoma and Endocervical Adenocarcinoma (CESC)
0.105	TCGA-CV-6951	Primary	Head and Neck Squamous Cell Carcinoma (HNSC)					0.25	TCGA-66-2773	Primary	Lung Squamous Cell Carcinoma (LUSC)				0.2	TCGA-C5-A7X8	Primary	Cervical Squamous Cell Carcinoma and Endocervical Adenocarcinoma (CESC)
-0.0175	TCGA-CV-6950	Primary	Head and Neck Squamous Cell Carcinoma (HNSC)					0.08	TCGA-66-2771	Primary	Lung Squamous Cell Carcinoma (LUSC)				0.21	TCGA-WL-A834	Primary	Cervical Squamous Cell Carcinoma and Endocervical Adenocarcinoma (CESC)
0.0525	TCGA-CV-6948	Primary	Head and Neck Squamous Cell Carcinoma (HNSC)					0.18	TCGA-66-2770	Primary	Lung Squamous Cell Carcinoma (LUSC)				0.21	TCGA-VS-A9V3	Primary	Cervical Squamous Cell Carcinoma and Endocervical Adenocarcinoma (CESC)
0.035	TCGA-CV-6945	Primary	Head and Neck Squamous Cell Carcinoma (HNSC)					0.1	TCGA-66-2769	Primary	Lung Squamous Cell Carcinoma (LUSC)				0.21	TCGA-Q1-A6DV	Primary	Cervical Squamous Cell Carcinoma and Endocervical Adenocarcinoma (CESC)
0.0525	TCGA-CV-6943	Primary	Head and Neck Squamous Cell Carcinoma (HNSC)					0.09	TCGA-66-2768	Primary	Lung Squamous Cell Carcinoma (LUSC)				0.21	TCGA-EK-A2RL	Primary	Cervical Squamous Cell Carcinoma and Endocervical Adenocarcinoma (CESC)
0.0175	TCGA-CV-6942	Primary	Head and Neck Squamous Cell Carcinoma (HNSC)					0.12	TCGA-66-2767	Primary	Lung Squamous Cell Carcinoma (LUSC)				0.21	TCGA-C5-A3HF	Primary	Cervical Squamous Cell Carcinoma and Endocervical Adenocarcinoma (CESC)
0.245	TCGA-CV-6941	Primary	Head and Neck Squamous Cell Carcinoma (HNSC)					0.25	TCGA-66-2766	Primary	Lung Squamous Cell Carcinoma (LUSC)				0.21	TCGA-C5-A3HD	Primary	Cervical Squamous Cell Carcinoma and Endocervical Adenocarcinoma (CESC)
0.0525	TCGA-CV-6940	Primary	Head and Neck Squamous Cell Carcinoma (HNSC)					0.02	TCGA-66-2765	Primary	Lung Squamous Cell Carcinoma (LUSC)				0.21	TCGA-C5-A1M6	Primary	Cervical Squamous Cell Carcinoma and Endocervical Adenocarcinoma (CESC)
0.21	TCGA-CV-6939	Primary	Head and Neck Squamous Cell Carcinoma (HNSC)					0.14	TCGA-66-2763	Primary	Lung Squamous Cell Carcinoma (LUSC)				0.22	TCGA-VS-A950	Primary	Cervical Squamous Cell Carcinoma and Endocervical Adenocarcinoma (CESC)
0.035	TCGA-CV-6938	Primary	Head and Neck Squamous Cell Carcinoma (HNSC)					0.05	TCGA-66-2759	Primary	Lung Squamous Cell Carcinoma (LUSC)				0.22	TCGA-JW-A5VH	Primary	Cervical Squamous Cell Carcinoma and Endocervical Adenocarcinoma (CESC)
0.0175	TCGA-CV-6937	Primary	Head and Neck Squamous Cell Carcinoma (HNSC)					0.24	TCGA-66-2758	Primary	Lung Squamous Cell Carcinoma (LUSC)				0.22	TCGA-C5-A8XJ	Primary	Cervical Squamous Cell Carcinoma and Endocervical Adenocarcinoma (CESC)
0.0525	TCGA-CV-6936	Primary	Head and Neck Squamous Cell Carcinoma (HNSC)					0.27	TCGA-66-2757	Primary	Lung Squamous Cell Carcinoma (LUSC)				0.22	TCGA-4J-AA1J	Primary	Cervical Squamous Cell Carcinoma and Endocervical Adenocarcinoma (CESC)
0.0875	TCGA-CV-6935	Primary	Head and Neck Squamous Cell Carcinoma (HNSC)					0.04	TCGA-66-2756	Primary	Lung Squamous Cell Carcinoma (LUSC)				0.23	TCGA-ZJ-AAXT	Primary	Cervical Squamous Cell Carcinoma and Endocervical Adenocarcinoma (CESC)
0.14	TCGA-CV-6934	Primary	Head and Neck Squamous Cell Carcinoma (HNSC)					0.14	TCGA-66-2755	Primary	Lung Squamous Cell Carcinoma (LUSC)				0.23	TCGA-ZJ-AAXB	Primary	Cervical Squamous Cell Carcinoma and Endocervical Adenocarcinoma (CESC)
0.07	TCGA-CV-6933	Primary	Head and Neck Squamous Cell Carcinoma (HNSC)					0.16	TCGA-66-2754	Primary	Lung Squamous Cell Carcinoma (LUSC)				0.23	TCGA-ZJ-AAX4	Primary	Cervical Squamous Cell Carcinoma and Endocervical Adenocarcinoma (CESC)
-0.035	TCGA-CV-6441	Primary	Head and Neck Squamous Cell Carcinoma (HNSC)					0.11	TCGA-66-2753	Primary	Lung Squamous Cell Carcinoma (LUSC)				0.23	TCGA-VS-A94W	Primary	Cervical Squamous Cell Carcinoma and Endocervical Adenocarcinoma (CESC)
0.0175	TCGA-CV-6436	Primary	Head and Neck Squamous Cell Carcinoma (HNSC)					0.03	TCGA-66-2744	Primary	Lung Squamous Cell Carcinoma (LUSC)				0.23	TCGA-EK-A2PI	Primary	Cervical Squamous Cell Carcinoma and Endocervical Adenocarcinoma (CESC)
0.14	TCGA-CV-6433	Primary	Head and Neck Squamous Cell Carcinoma (HNSC)					0.02	TCGA-66-2742	Primary	Lung Squamous Cell Carcinoma (LUSC)				0.23	TCGA-C5-A2LZ	Primary	Cervical Squamous Cell Carcinoma and Endocervical Adenocarcinoma (CESC)
-0.0525	TCGA-CV-6003	Primary	Head and Neck Squamous Cell Carcinoma (HNSC)					0.05	TCGA-66-2737	Primary	Lung Squamous Cell Carcinoma (LUSC)				0.23	TCGA-BI-A0VR	Primary	Cervical Squamous Cell Carcinoma and Endocervical Adenocarcinoma (CESC)
0.0175	TCGA-CV-5979	Primary	Head and Neck Squamous Cell Carcinoma (HNSC)					0.1	TCGA-66-2734	Primary	Lung Squamous Cell Carcinoma (LUSC)				0.24	TCGA-VS-A9UU	Primary	Cervical Squamous Cell Carcinoma and Endocervical Adenocarcinoma (CESC)
0.175	TCGA-CV-5978	Primary	Head and Neck Squamous Cell Carcinoma (HNSC)					0.13	TCGA-66-2727	Primary	Lung Squamous Cell Carcinoma (LUSC)				0.24	TCGA-MA-AA3Z	Primary	Cervical Squamous Cell Carcinoma and Endocervical Adenocarcinoma (CESC)
0	TCGA-CV-5977	Primary	Head and Neck Squamous Cell Carcinoma (HNSC)					0.21	TCGA-63-A5MY	Primary	Lung Squamous Cell Carcinoma (LUSC)				0.24	TCGA-JW-A5VJ	Primary	Cervical Squamous Cell Carcinoma and Endocervical Adenocarcinoma (CESC)
0.105	TCGA-CV-5976	Primary	Head and Neck Squamous Cell Carcinoma (HNSC)					0.11	TCGA-63-A5MW	Primary	Lung Squamous Cell Carcinoma (LUSC)				0.24	TCGA-C5-A905	Primary	Cervical Squamous Cell Carcinoma and Endocervical Adenocarcinoma (CESC)
0.0525	TCGA-CV-5973	Primary	Head and Neck Squamous Cell Carcinoma (HNSC)					0.17	TCGA-63-A5MV	Primary	Lung Squamous Cell Carcinoma (LUSC)				0.24	TCGA-C5-A7CJ	Primary	Cervical Squamous Cell Carcinoma and Endocervical Adenocarcinoma (CESC)
0.0525	TCGA-CV-5971	Primary	Head and Neck Squamous Cell Carcinoma (HNSC)					0.26	TCGA-63-A5MU	Primary	Lung Squamous Cell Carcinoma (LUSC)				0.25	TCGA-VS-A8EH	Primary	Cervical Squamous Cell Carcinoma and Endocervical Adenocarcinoma (CESC)
-0.0175	TCGA-CV-5970	Primary	Head and Neck Squamous Cell Carcinoma (HNSC)					0.11	TCGA-63-A5MT	Primary	Lung Squamous Cell Carcinoma (LUSC)				0.25	TCGA-EA-A5FO	Primary	Cervical Squamous Cell Carcinoma and Endocervical Adenocarcinoma (CESC)
-0.035	TCGA-CV-5966	Primary	Head and Neck Squamous Cell Carcinoma (HNSC)					0.1	TCGA-63-A5MS	Primary	Lung Squamous Cell Carcinoma (LUSC)				0.25	TCGA-DS-A1OC	Primary	Cervical Squamous Cell Carcinoma and Endocervical Adenocarcinoma (CESC)
0.175	TCGA-CV-5444	Primary	Head and Neck Squamous Cell Carcinoma (HNSC)					0.13	TCGA-63-A5MR	Primary	Lung Squamous Cell Carcinoma (LUSC)				0.25	TCGA-2W-A8YY	Primary	Cervical Squamous Cell Carcinoma and Endocervical Adenocarcinoma (CESC)
0.105	TCGA-CV-5443	Primary	Head and Neck Squamous Cell Carcinoma (HNSC)					0.28	TCGA-63-A5MP	Primary	Lung Squamous Cell Carcinoma (LUSC)				0.26	TCGA-VS-A959	Primary	Cervical Squamous Cell Carcinoma and Endocervical Adenocarcinoma (CESC)
0.07	TCGA-CV-5442	Primary	Head and Neck Squamous Cell Carcinoma (HNSC)					0.03	TCGA-63-A5MN	Primary	Lung Squamous Cell Carcinoma (LUSC)				0.26	TCGA-DS-A7WF	Primary	Cervical Squamous Cell Carcinoma and Endocervical Adenocarcinoma (CESC)
0.07	TCGA-CV-5441	Primary	Head and Neck Squamous Cell Carcinoma (HNSC)					0.09	TCGA-63-A5MM	Primary	Lung Squamous Cell Carcinoma (LUSC)				0.26	TCGA-DS-A1OD	Primary	Cervical Squamous Cell Carcinoma and Endocervical Adenocarcinoma (CESC)
0.1225	TCGA-CV-5440	Primary	Head and Neck Squamous Cell Carcinoma (HNSC)					0.11	TCGA-63-A5ML	Primary	Lung Squamous Cell Carcinoma (LUSC)				0.26	TCGA-C5-A8ZZ	Primary	Cervical Squamous Cell Carcinoma and Endocervical Adenocarcinoma (CESC)
0.105	TCGA-CV-5439	Primary	Head and Neck Squamous Cell Carcinoma (HNSC)					0.07	TCGA-63-A5MJ	Primary	Lung Squamous Cell Carcinoma (LUSC)				0.26	TCGA-C5-A1MP	Primary	Cervical Squamous Cell Carcinoma and Endocervical Adenocarcinoma (CESC)
0.1225	TCGA-CV-5436	Primary	Head and Neck Squamous Cell Carcinoma (HNSC)					0.06	TCGA-63-A5MI	Primary	Lung Squamous Cell Carcinoma (LUSC)				0.27	TCGA-LP-A5U2	Primary	Cervical Squamous Cell Carcinoma and Endocervical Adenocarcinoma (CESC)
0.1225	TCGA-CV-5435	Primary	Head and Neck Squamous Cell Carcinoma (HNSC)					0.14	TCGA-63-A5MH	Primary	Lung Squamous Cell Carcinoma (LUSC)				0.27	TCGA-JW-A5VG	Primary	Cervical Squamous Cell Carcinoma and Endocervical Adenocarcinoma (CESC)
0.2275	TCGA-CV-5434	Primary	Head and Neck Squamous Cell Carcinoma (HNSC)					0.06	TCGA-63-A5MG	Primary	Lung Squamous Cell Carcinoma (LUSC)				0.27	TCGA-EX-A8YF	Primary	Cervical Squamous Cell Carcinoma and Endocervical Adenocarcinoma (CESC)
0.105	TCGA-CV-5432	Primary	Head and Neck Squamous Cell Carcinoma (HNSC)					0.16	TCGA-63-A5MB	Primary	Lung Squamous Cell Carcinoma (LUSC)				0.27	TCGA-C5-A2M2	Primary	Cervical Squamous Cell Carcinoma and Endocervical Adenocarcinoma (CESC)
0.0875	TCGA-CV-5431	Primary	Head and Neck Squamous Cell Carcinoma (HNSC)					0.1	TCGA-63-A5M9	Primary	Lung Squamous Cell Carcinoma (LUSC)				0.28	TCGA-VS-A957	Primary	Cervical Squamous Cell Carcinoma and Endocervical Adenocarcinoma (CESC)
0.105	TCGA-CV-5430	Primary	Head and Neck Squamous Cell Carcinoma (HNSC)					0.16	TCGA-63-7023	Primary	Lung Squamous Cell Carcinoma (LUSC)				0.29	TCGA-VS-A9UQ	Primary	Cervical Squamous Cell Carcinoma and Endocervical Adenocarcinoma (CESC)
0.2975	TCGA-CR-7404	Primary	Head and Neck Squamous Cell Carcinoma (HNSC)					-0.01	TCGA-63-7022	Primary	Lung Squamous Cell Carcinoma (LUSC)				0.29	TCGA-DS-A0VL	Primary	Cervical Squamous Cell Carcinoma and Endocervical Adenocarcinoma (CESC)
0.035	TCGA-CR-7402	Primary	Head and Neck Squamous Cell Carcinoma (HNSC)					0.13	TCGA-63-7021	Primary	Lung Squamous Cell Carcinoma (LUSC)				0.3	TCGA-UC-A7PI	Primary	Cervical Squamous Cell Carcinoma and Endocervical Adenocarcinoma (CESC)
0	TCGA-CR-7401	Primary	Head and Neck Squamous Cell Carcinoma (HNSC)					0.19	TCGA-63-7020	Primary	Lung Squamous Cell Carcinoma (LUSC)				0.3	TCGA-EA-A3HQ	Primary	Cervical Squamous Cell Carcinoma and Endocervical Adenocarcinoma (CESC)
0.105	TCGA-CR-7399	Primary	Head and Neck Squamous Cell Carcinoma (HNSC)					0.07	TCGA-63-6202	Primary	Lung Squamous Cell Carcinoma (LUSC)				0.31	TCGA-VS-A8QF	Primary	Cervical Squamous Cell Carcinoma and Endocervical Adenocarcinoma (CESC)
0.2975	TCGA-CR-7398	Primary	Head and Neck Squamous Cell Carcinoma (HNSC)					0.06	TCGA-63-5131	Primary	Lung Squamous Cell Carcinoma (LUSC)				0.31	TCGA-EA-A1QT	Primary	Cervical Squamous Cell Carcinoma and Endocervical Adenocarcinoma (CESC)
0.105	TCGA-CR-7397	Primary	Head and Neck Squamous Cell Carcinoma (HNSC)					0.15	TCGA-63-5128	Primary	Lung Squamous Cell Carcinoma (LUSC)				0.32	TCGA-VS-A8QC	Primary	Cervical Squamous Cell Carcinoma and Endocervical Adenocarcinoma (CESC)
0.0525	TCGA-CR-7395	Primary	Head and Neck Squamous Cell Carcinoma (HNSC)					0.1	TCGA-60-2726	Primary	Lung Squamous Cell Carcinoma (LUSC)				0.32	TCGA-JW-A5VI	Primary	Cervical Squamous Cell Carcinoma and Endocervical Adenocarcinoma (CESC)
0.0875	TCGA-CR-7394	Primary	Head and Neck Squamous Cell Carcinoma (HNSC)					0.16	TCGA-60-2725	Primary	Lung Squamous Cell Carcinoma (LUSC)				0.33	TCGA-VS-A8EC	Primary	Cervical Squamous Cell Carcinoma and Endocervical Adenocarcinoma (CESC)
0.105	TCGA-CR-7393	Primary	Head and Neck Squamous Cell Carcinoma (HNSC)					0.16	TCGA-60-2724	Primary	Lung Squamous Cell Carcinoma (LUSC)				0.34	TCGA-Q1-A73R	Primary	Cervical Squamous Cell Carcinoma and Endocervical Adenocarcinoma (CESC)
-0.0175	TCGA-CR-7392	Primary	Head and Neck Squamous Cell Carcinoma (HNSC)					-0.02	TCGA-60-2723	Primary	Lung Squamous Cell Carcinoma (LUSC)				0.34	TCGA-EK-A2RC	Primary	Cervical Squamous Cell Carcinoma and Endocervical Adenocarcinoma (CESC)
0.105	TCGA-CR-7391	Primary	Head and Neck Squamous Cell Carcinoma (HNSC)					0.16	TCGA-60-2722	Primary	Lung Squamous Cell Carcinoma (LUSC)				0.35	TCGA-VS-A9UJ	Primary	Cervical Squamous Cell Carcinoma and Endocervical Adenocarcinoma (CESC)
0.175	TCGA-CR-7390	Primary	Head and Neck Squamous Cell Carcinoma (HNSC)					0.16	TCGA-60-2721	Primary	Lung Squamous Cell Carcinoma (LUSC)				0.36	TCGA-JW-AAVH	Primary	Cervical Squamous Cell Carcinoma and Endocervical Adenocarcinoma (CESC)
0	TCGA-CR-7389	Primary	Head and Neck Squamous Cell Carcinoma (HNSC)					-0.02	TCGA-60-2720	Primary	Lung Squamous Cell Carcinoma (LUSC)				0.37	TCGA-EA-A3HS	Primary	Cervical Squamous Cell Carcinoma and Endocervical Adenocarcinoma (CESC)
0.07	TCGA-CR-7388	Primary	Head and Neck Squamous Cell Carcinoma (HNSC)					0.16	TCGA-60-2719	Primary	Lung Squamous Cell Carcinoma (LUSC)				0.39	TCGA-FU-A3WB	Primary	Cervical Squamous Cell Carcinoma and Endocervical Adenocarcinoma (CESC)
0	TCGA-CR-7386	Primary	Head and Neck Squamous Cell Carcinoma (HNSC)					0.18	TCGA-60-2716	Primary	Lung Squamous Cell Carcinoma (LUSC)				0.39	TCGA-DS-A1OA	Primary	Cervical Squamous Cell Carcinoma and Endocervical Adenocarcinoma (CESC)
0.1925	TCGA-CR-7385	Primary	Head and Neck Squamous Cell Carcinoma (HNSC)					0.09	TCGA-60-2715	Primary	Lung Squamous Cell Carcinoma (LUSC)				0.4	TCGA-VS-A8QA	Primary	Cervical Squamous Cell Carcinoma and Endocervical Adenocarcinoma (CESC)
0.0175	TCGA-CR-7383	Primary	Head and Neck Squamous Cell Carcinoma (HNSC)					0.11	TCGA-60-2714	Primary	Lung Squamous Cell Carcinoma (LUSC)				0.41	TCGA-VS-A952	Primary	Cervical Squamous Cell Carcinoma and Endocervical Adenocarcinoma (CESC)
-0.0175	TCGA-CR-7382	Primary	Head and Neck Squamous Cell Carcinoma (HNSC)					0.19	TCGA-60-2713	Primary	Lung Squamous Cell Carcinoma (LUSC)				0.44	TCGA-C5-A1M8	Primary	Cervical Squamous Cell Carcinoma and Endocervical Adenocarcinoma (CESC)
0.14	TCGA-CR-7380	Primary	Head and Neck Squamous Cell Carcinoma (HNSC)					0.01	TCGA-60-2712	Primary	Lung Squamous Cell Carcinoma (LUSC)				0.48	TCGA-VS-A9UL	Primary	Cervical Squamous Cell Carcinoma and Endocervical Adenocarcinoma (CESC)
0.035	TCGA-CR-7379	Primary	Head and Neck Squamous Cell Carcinoma (HNSC)					0.35	TCGA-60-2711	Primary	Lung Squamous Cell Carcinoma (LUSC)				0.51	TCGA-VS-A9UP	Primary	Cervical Squamous Cell Carcinoma and Endocervical Adenocarcinoma (CESC)
0.07	TCGA-CR-7377	Primary	Head and Neck Squamous Cell Carcinoma (HNSC)					0.32	TCGA-60-2710	Primary	Lung Squamous Cell Carcinoma (LUSC)				0.52	TCGA-C5-A1MI	Primary	Cervical Squamous Cell Carcinoma and Endocervical Adenocarcinoma (CESC)
0.0525	TCGA-CR-7376	Primary	Head and Neck Squamous Cell Carcinoma (HNSC)					0.05	TCGA-60-2709	Primary	Lung Squamous Cell Carcinoma (LUSC)				0.75	TCGA-Q1-A73S	Primary	Cervical Squamous Cell Carcinoma and Endocervical Adenocarcinoma (CESC)
0.2625	TCGA-CR-7374	Primary	Head and Neck Squamous Cell Carcinoma (HNSC)					0.01	TCGA-60-2708	Primary	Lung Squamous Cell Carcinoma (LUSC)
0	TCGA-CR-7373	Primary	Head and Neck Squamous Cell Carcinoma (HNSC)					0.02	TCGA-60-2707	Primary	Lung Squamous Cell Carcinoma (LUSC)
0.0875	TCGA-CR-7372	Primary	Head and Neck Squamous Cell Carcinoma (HNSC)					0.32	TCGA-60-2706	Primary	Lung Squamous Cell Carcinoma (LUSC)
0.175	TCGA-CR-7371	Primary	Head and Neck Squamous Cell Carcinoma (HNSC)					0.04	TCGA-60-2704	Primary	Lung Squamous Cell Carcinoma (LUSC)
0.21	TCGA-CR-7370	Primary	Head and Neck Squamous Cell Carcinoma (HNSC)					0.01	TCGA-60-2703	Primary	Lung Squamous Cell Carcinoma (LUSC)
0.1225	TCGA-CR-7369	Primary	Head and Neck Squamous Cell Carcinoma (HNSC)					0.05	TCGA-60-2698	Primary	Lung Squamous Cell Carcinoma (LUSC)
0.0175	TCGA-CR-7368	Primary	Head and Neck Squamous Cell Carcinoma (HNSC)					0.04	TCGA-60-2697	Primary	Lung Squamous Cell Carcinoma (LUSC)
0.1925	TCGA-CR-7367	Primary	Head and Neck Squamous Cell Carcinoma (HNSC)					0.17	TCGA-60-2696	Primary	Lung Squamous Cell Carcinoma (LUSC)
0	TCGA-CR-7365	Primary	Head and Neck Squamous Cell Carcinoma (HNSC)					0.62	TCGA-60-2695	Primary	Lung Squamous Cell Carcinoma (LUSC)
0.4375	TCGA-CR-7364	Primary	Head and Neck Squamous Cell Carcinoma (HNSC)					0.16	TCGA-58-A46N	Primary	Lung Squamous Cell Carcinoma (LUSC)
0.0875	TCGA-CR-6493	Primary	Head and Neck Squamous Cell Carcinoma (HNSC)					0.07	TCGA-58-A46M	Primary	Lung Squamous Cell Carcinoma (LUSC)
0.07	TCGA-CR-6492	Primary	Head and Neck Squamous Cell Carcinoma (HNSC)					0.18	TCGA-58-A46L	Primary	Lung Squamous Cell Carcinoma (LUSC)
0.0525	TCGA-CR-6491	Primary	Head and Neck Squamous Cell Carcinoma (HNSC)					0.37	TCGA-58-A46K	Primary	Lung Squamous Cell Carcinoma (LUSC)
0.07	TCGA-CR-6488	Primary	Head and Neck Squamous Cell Carcinoma (HNSC)					0.1	TCGA-58-A46J	Primary	Lung Squamous Cell Carcinoma (LUSC)
0.14	TCGA-CR-6487	Primary	Head and Neck Squamous Cell Carcinoma (HNSC)					0.27	TCGA-58-8393	Primary	Lung Squamous Cell Carcinoma (LUSC)
0.0875	TCGA-CR-6484	Primary	Head and Neck Squamous Cell Carcinoma (HNSC)					0.15	TCGA-58-8392	Primary	Lung Squamous Cell Carcinoma (LUSC)
0.0875	TCGA-CR-6482	Primary	Head and Neck Squamous Cell Carcinoma (HNSC)					0.14	TCGA-58-8391	Primary	Lung Squamous Cell Carcinoma (LUSC)
0.07	TCGA-CR-6481	Primary	Head and Neck Squamous Cell Carcinoma (HNSC)					0.18	TCGA-58-8390	Primary	Lung Squamous Cell Carcinoma (LUSC)
0.385	TCGA-CR-6480	Primary	Head and Neck Squamous Cell Carcinoma (HNSC)					0.26	TCGA-58-8388	Primary	Lung Squamous Cell Carcinoma (LUSC)
0.0525	TCGA-CR-6478	Primary	Head and Neck Squamous Cell Carcinoma (HNSC)					0.05	TCGA-58-8387	Primary	Lung Squamous Cell Carcinoma (LUSC)
0.0875	TCGA-CR-6477	Primary	Head and Neck Squamous Cell Carcinoma (HNSC)					0.05	TCGA-58-8386	Primary	Lung Squamous Cell Carcinoma (LUSC)
-0.0175	TCGA-CR-6474	Primary	Head and Neck Squamous Cell Carcinoma (HNSC)					0.02	TCGA-56-A62T	Primary	Lung Squamous Cell Carcinoma (LUSC)
0.14	TCGA-CR-6473	Primary	Head and Neck Squamous Cell Carcinoma (HNSC)					0.08	TCGA-56-A5DS	Primary	Lung Squamous Cell Carcinoma (LUSC)
0.0875	TCGA-CR-6472	Primary	Head and Neck Squamous Cell Carcinoma (HNSC)					0.17	TCGA-56-A5DR	Primary	Lung Squamous Cell Carcinoma (LUSC)
0.0175	TCGA-CR-6471	Primary	Head and Neck Squamous Cell Carcinoma (HNSC)					0.36	TCGA-56-A4ZK	Primary	Lung Squamous Cell Carcinoma (LUSC)
0.105	TCGA-CR-6470	Primary	Head and Neck Squamous Cell Carcinoma (HNSC)					0.06	TCGA-56-A4ZJ	Primary	Lung Squamous Cell Carcinoma (LUSC)
0.14	TCGA-CR-6467	Primary	Head and Neck Squamous Cell Carcinoma (HNSC)					0.46	TCGA-56-A4BY	Primary	Lung Squamous Cell Carcinoma (LUSC)
0.2275	TCGA-CR-5250	Primary	Head and Neck Squamous Cell Carcinoma (HNSC)					0.13	TCGA-56-A4BX	Primary	Lung Squamous Cell Carcinoma (LUSC)
0.0875	TCGA-CR-5249	Primary	Head and Neck Squamous Cell Carcinoma (HNSC)					0	TCGA-56-A4BW	Primary	Lung Squamous Cell Carcinoma (LUSC)
0.1925	TCGA-CR-5248	Primary	Head and Neck Squamous Cell Carcinoma (HNSC)					0.04	TCGA-56-A49D	Primary	Lung Squamous Cell Carcinoma (LUSC)
-0.0175	TCGA-CR-5247	Primary	Head and Neck Squamous Cell Carcinoma (HNSC)					0.16	TCGA-56-8629	Primary	Lung Squamous Cell Carcinoma (LUSC)
0.035	TCGA-CR-5243	Primary	Head and Neck Squamous Cell Carcinoma (HNSC)					0.15	TCGA-56-8628	Primary	Lung Squamous Cell Carcinoma (LUSC)
0.175	TCGA-CQ-A4CI	Primary	Head and Neck Squamous Cell Carcinoma (HNSC)					0.15	TCGA-56-8626	Primary	Lung Squamous Cell Carcinoma (LUSC)
0.0875	TCGA-CQ-A4CH	Primary	Head and Neck Squamous Cell Carcinoma (HNSC)					0.13	TCGA-56-8625	Primary	Lung Squamous Cell Carcinoma (LUSC)
-0.0175	TCGA-CQ-A4CG	Primary	Head and Neck Squamous Cell Carcinoma (HNSC)					0.18	TCGA-56-8624	Primary	Lung Squamous Cell Carcinoma (LUSC)
0.0875	TCGA-CQ-A4CE	Primary	Head and Neck Squamous Cell Carcinoma (HNSC)					0.04	TCGA-56-8623	Primary	Lung Squamous Cell Carcinoma (LUSC)
0.105	TCGA-CQ-A4CD	Primary	Head and Neck Squamous Cell Carcinoma (HNSC)					0.14	TCGA-56-8622	Primary	Lung Squamous Cell Carcinoma (LUSC)
0.0175	TCGA-CQ-A4CB	Primary	Head and Neck Squamous Cell Carcinoma (HNSC)					0.04	TCGA-56-8504	Primary	Lung Squamous Cell Carcinoma (LUSC)
0.07	TCGA-CQ-A4CA	Primary	Head and Neck Squamous Cell Carcinoma (HNSC)					0.03	TCGA-56-8503	Primary	Lung Squamous Cell Carcinoma (LUSC)
0.2975	TCGA-CQ-A4C9	Primary	Head and Neck Squamous Cell Carcinoma (HNSC)					0.07	TCGA-56-8309	Primary	Lung Squamous Cell Carcinoma (LUSC)
0.0175	TCGA-CQ-A4C7	Primary	Head and Neck Squamous Cell Carcinoma (HNSC)					0.18	TCGA-56-8308	Primary	Lung Squamous Cell Carcinoma (LUSC)
0.035	TCGA-CQ-A4C6	Primary	Head and Neck Squamous Cell Carcinoma (HNSC)					0.28	TCGA-56-8307	Primary	Lung Squamous Cell Carcinoma (LUSC)
0.0525	TCGA-CQ-7072	Primary	Head and Neck Squamous Cell Carcinoma (HNSC)					0.19	TCGA-56-8305	Primary	Lung Squamous Cell Carcinoma (LUSC)
0.035	TCGA-CQ-7071	Primary	Head and Neck Squamous Cell Carcinoma (HNSC)					0.05	TCGA-56-8304	Primary	Lung Squamous Cell Carcinoma (LUSC)
0.035	TCGA-CQ-7069	Primary	Head and Neck Squamous Cell Carcinoma (HNSC)					0.13	TCGA-56-8201	Primary	Lung Squamous Cell Carcinoma (LUSC)
0.1925	TCGA-CQ-7068	Primary	Head and Neck Squamous Cell Carcinoma (HNSC)					0.22	TCGA-56-8083	Primary	Lung Squamous Cell Carcinoma (LUSC)
0	TCGA-CQ-7065	Primary	Head and Neck Squamous Cell Carcinoma (HNSC)					0.22	TCGA-56-8082	Primary	Lung Squamous Cell Carcinoma (LUSC)
0.14	TCGA-CQ-7063	Primary	Head and Neck Squamous Cell Carcinoma (HNSC)					0.22	TCGA-56-7823	Primary	Lung Squamous Cell Carcinoma (LUSC)
0.0525	TCGA-CQ-6229	Primary	Head and Neck Squamous Cell Carcinoma (HNSC)					0.01	TCGA-56-7822	Primary	Lung Squamous Cell Carcinoma (LUSC)
0.6125	TCGA-CQ-6228	Primary	Head and Neck Squamous Cell Carcinoma (HNSC)					0.02	TCGA-56-7731	Primary	Lung Squamous Cell Carcinoma (LUSC)
0	TCGA-CQ-6227	Primary	Head and Neck Squamous Cell Carcinoma (HNSC)					0.19	TCGA-56-7730	Primary	Lung Squamous Cell Carcinoma (LUSC)
0.21	TCGA-CQ-6225	Primary	Head and Neck Squamous Cell Carcinoma (HNSC)					0.02	TCGA-56-7582	Primary	Lung Squamous Cell Carcinoma (LUSC)
-0.0175	TCGA-CQ-6224	Primary	Head and Neck Squamous Cell Carcinoma (HNSC)					0	TCGA-56-7580	Primary	Lung Squamous Cell Carcinoma (LUSC)
0.1225	TCGA-CQ-6223	Primary	Head and Neck Squamous Cell Carcinoma (HNSC)					0.14	TCGA-56-7579	Primary	Lung Squamous Cell Carcinoma (LUSC)
0.035	TCGA-CQ-6222	Primary	Head and Neck Squamous Cell Carcinoma (HNSC)					0.14	TCGA-56-7223	Primary	Lung Squamous Cell Carcinoma (LUSC)
-0.035	TCGA-CQ-6221	Primary	Head and Neck Squamous Cell Carcinoma (HNSC)					0.11	TCGA-56-7222	Primary	Lung Squamous Cell Carcinoma (LUSC)
0.0175	TCGA-CQ-6220	Primary	Head and Neck Squamous Cell Carcinoma (HNSC)					0.05	TCGA-56-7221	Primary	Lung Squamous Cell Carcinoma (LUSC)
0.0175	TCGA-CQ-6219	Primary	Head and Neck Squamous Cell Carcinoma (HNSC)					0.06	TCGA-56-6546	Primary	Lung Squamous Cell Carcinoma (LUSC)
0.0525	TCGA-CQ-6218	Primary	Head and Neck Squamous Cell Carcinoma (HNSC)					0.03	TCGA-56-6545	Primary	Lung Squamous Cell Carcinoma (LUSC)
0	TCGA-CQ-5334	Primary	Head and Neck Squamous Cell Carcinoma (HNSC)					0.16	TCGA-56-5898	Primary	Lung Squamous Cell Carcinoma (LUSC)
0.0525	TCGA-CQ-5333	Primary	Head and Neck Squamous Cell Carcinoma (HNSC)					0.01	TCGA-56-5897	Primary	Lung Squamous Cell Carcinoma (LUSC)
0.245	TCGA-CQ-5332	Primary	Head and Neck Squamous Cell Carcinoma (HNSC)					0.07	TCGA-56-1622	Primary	Lung Squamous Cell Carcinoma (LUSC)
0.105	TCGA-CQ-5331	Primary	Head and Neck Squamous Cell Carcinoma (HNSC)					0.24	TCGA-52-7812	Primary	Lung Squamous Cell Carcinoma (LUSC)
0.0875	TCGA-CQ-5330	Primary	Head and Neck Squamous Cell Carcinoma (HNSC)					0.01	TCGA-52-7811	Primary	Lung Squamous Cell Carcinoma (LUSC)
0.0175	TCGA-CQ-5329	Primary	Head and Neck Squamous Cell Carcinoma (HNSC)					-0.01	TCGA-52-7810	Primary	Lung Squamous Cell Carcinoma (LUSC)
0.0875	TCGA-CQ-5327	Primary	Head and Neck Squamous Cell Carcinoma (HNSC)					0.37	TCGA-52-7809	Primary	Lung Squamous Cell Carcinoma (LUSC)
-0.035	TCGA-CQ-5326	Primary	Head and Neck Squamous Cell Carcinoma (HNSC)					0.12	TCGA-52-7622	Primary	Lung Squamous Cell Carcinoma (LUSC)
0.035	TCGA-CQ-5325	Primary	Head and Neck Squamous Cell Carcinoma (HNSC)					0.23	TCGA-51-6867	Primary	Lung Squamous Cell Carcinoma (LUSC)
0.035	TCGA-CQ-5324	Primary	Head and Neck Squamous Cell Carcinoma (HNSC)					0.29	TCGA-51-4081	Primary	Lung Squamous Cell Carcinoma (LUSC)
0.14	TCGA-CQ-5323	Primary	Head and Neck Squamous Cell Carcinoma (HNSC)					0.26	TCGA-51-4080	Primary	Lung Squamous Cell Carcinoma (LUSC)
0.245	TCGA-CN-A6V7	Primary	Head and Neck Squamous Cell Carcinoma (HNSC)					0.05	TCGA-51-4079	Primary	Lung Squamous Cell Carcinoma (LUSC)
0.2625	TCGA-CN-A6V6	Primary	Head and Neck Squamous Cell Carcinoma (HNSC)					0.11	TCGA-46-6026	Primary	Lung Squamous Cell Carcinoma (LUSC)
0.2275	TCGA-CN-A6V3	Primary	Head and Neck Squamous Cell Carcinoma (HNSC)					0	TCGA-46-6025	Primary	Lung Squamous Cell Carcinoma (LUSC)
0	TCGA-CN-A6UY	Primary	Head and Neck Squamous Cell Carcinoma (HNSC)					0.01	TCGA-46-3769	Primary	Lung Squamous Cell Carcinoma (LUSC)
0.1225	TCGA-CN-A642	Primary	Head and Neck Squamous Cell Carcinoma (HNSC)					0.03	TCGA-46-3768	Primary	Lung Squamous Cell Carcinoma (LUSC)
0.0525	TCGA-CN-A641	Primary	Head and Neck Squamous Cell Carcinoma (HNSC)					0.03	TCGA-46-3767	Primary	Lung Squamous Cell Carcinoma (LUSC)
0.0525	TCGA-CN-A63W	Primary	Head and Neck Squamous Cell Carcinoma (HNSC)					0	TCGA-46-3766	Primary	Lung Squamous Cell Carcinoma (LUSC)
0.07	TCGA-CN-A63V	Primary	Head and Neck Squamous Cell Carcinoma (HNSC)					0.09	TCGA-46-3765	Primary	Lung Squamous Cell Carcinoma (LUSC)
0.1925	TCGA-CN-A63U	Primary	Head and Neck Squamous Cell Carcinoma (HNSC)					0.02	TCGA-43-A56V	Primary	Lung Squamous Cell Carcinoma (LUSC)
0.0875	TCGA-CN-A63T	Primary	Head and Neck Squamous Cell Carcinoma (HNSC)					0.05	TCGA-43-A56U	Primary	Lung Squamous Cell Carcinoma (LUSC)
0.1575	TCGA-CN-A49C	Primary	Head and Neck Squamous Cell Carcinoma (HNSC)					0.21	TCGA-43-A475	Primary	Lung Squamous Cell Carcinoma (LUSC)
0.07	TCGA-CN-A49B	Primary	Head and Neck Squamous Cell Carcinoma (HNSC)					0.18	TCGA-43-A474	Primary	Lung Squamous Cell Carcinoma (LUSC)
0.105	TCGA-CN-A49A	Primary	Head and Neck Squamous Cell Carcinoma (HNSC)					0.13	TCGA-43-8118	Primary	Lung Squamous Cell Carcinoma (LUSC)
0.1225	TCGA-CN-A499	Primary	Head and Neck Squamous Cell Carcinoma (HNSC)					0.07	TCGA-43-8116	Primary	Lung Squamous Cell Carcinoma (LUSC)
0.07	TCGA-CN-A498	Primary	Head and Neck Squamous Cell Carcinoma (HNSC)					0.19	TCGA-43-8115	Primary	Lung Squamous Cell Carcinoma (LUSC)
0.245	TCGA-CN-A497	Primary	Head and Neck Squamous Cell Carcinoma (HNSC)					0.43	TCGA-43-7658	Primary	Lung Squamous Cell Carcinoma (LUSC)
0	TCGA-CN-6998	Primary	Head and Neck Squamous Cell Carcinoma (HNSC)					-0.01	TCGA-43-7657	Primary	Lung Squamous Cell Carcinoma (LUSC)
-0.035	TCGA-CN-6997	Primary	Head and Neck Squamous Cell Carcinoma (HNSC)					0.27	TCGA-43-7656	Primary	Lung Squamous Cell Carcinoma (LUSC)
0.0175	TCGA-CN-6996	Primary	Head and Neck Squamous Cell Carcinoma (HNSC)					0.03	TCGA-43-6773	Primary	Lung Squamous Cell Carcinoma (LUSC)
0.07	TCGA-CN-6995	Primary	Head and Neck Squamous Cell Carcinoma (HNSC)					0.02	TCGA-43-6771	Primary	Lung Squamous Cell Carcinoma (LUSC)
0.105	TCGA-CN-6994	Primary	Head and Neck Squamous Cell Carcinoma (HNSC)					0.13	TCGA-43-6770	Primary	Lung Squamous Cell Carcinoma (LUSC)
0.14	TCGA-CN-6992	Primary	Head and Neck Squamous Cell Carcinoma (HNSC)					0.03	TCGA-43-6647	Primary	Lung Squamous Cell Carcinoma (LUSC)
0.0875	TCGA-CN-6989	Primary	Head and Neck Squamous Cell Carcinoma (HNSC)					0.44	TCGA-43-6143	Primary	Lung Squamous Cell Carcinoma (LUSC)
0.14	TCGA-CN-6988	Primary	Head and Neck Squamous Cell Carcinoma (HNSC)					0.15	TCGA-43-5670	Primary	Lung Squamous Cell Carcinoma (LUSC)
0.0875	TCGA-CN-6024	Primary	Head and Neck Squamous Cell Carcinoma (HNSC)					0.03	TCGA-43-5668	Primary	Lung Squamous Cell Carcinoma (LUSC)
0.14	TCGA-CN-6023	Primary	Head and Neck Squamous Cell Carcinoma (HNSC)					0.05	TCGA-43-3920	Primary	Lung Squamous Cell Carcinoma (LUSC)
0.105	TCGA-CN-6022	Primary	Head and Neck Squamous Cell Carcinoma (HNSC)					0.29	TCGA-43-3394	Primary	Lung Squamous Cell Carcinoma (LUSC)
0.035	TCGA-CN-6021	Primary	Head and Neck Squamous Cell Carcinoma (HNSC)					0.07	TCGA-43-2581	Primary	Lung Squamous Cell Carcinoma (LUSC)
0.0525	TCGA-CN-6020	Primary	Head and Neck Squamous Cell Carcinoma (HNSC)					0.05	TCGA-43-2578	Primary	Lung Squamous Cell Carcinoma (LUSC)
0.1225	TCGA-CN-6019	Primary	Head and Neck Squamous Cell Carcinoma (HNSC)					0.04	TCGA-43-2576	Primary	Lung Squamous Cell Carcinoma (LUSC)
0	TCGA-CN-6018	Primary	Head and Neck Squamous Cell Carcinoma (HNSC)					0.12	TCGA-39-5040	Primary	Lung Squamous Cell Carcinoma (LUSC)
0.0175	TCGA-CN-6017	Primary	Head and Neck Squamous Cell Carcinoma (HNSC)					0.02	TCGA-39-5039	Primary	Lung Squamous Cell Carcinoma (LUSC)
0.035	TCGA-CN-6016	Primary	Head and Neck Squamous Cell Carcinoma (HNSC)					0.12	TCGA-39-5037	Primary	Lung Squamous Cell Carcinoma (LUSC)
0.1575	TCGA-CN-6013	Primary	Head and Neck Squamous Cell Carcinoma (HNSC)					0.04	TCGA-39-5036	Primary	Lung Squamous Cell Carcinoma (LUSC)
0.07	TCGA-CN-6012	Primary	Head and Neck Squamous Cell Carcinoma (HNSC)					0.09	TCGA-39-5035	Primary	Lung Squamous Cell Carcinoma (LUSC)
0.1925	TCGA-CN-6011	Primary	Head and Neck Squamous Cell Carcinoma (HNSC)					0.02	TCGA-39-5034	Primary	Lung Squamous Cell Carcinoma (LUSC)
0.2275	TCGA-CN-6010	Primary	Head and Neck Squamous Cell Carcinoma (HNSC)					0.07	TCGA-39-5031	Primary	Lung Squamous Cell Carcinoma (LUSC)
0.3325	TCGA-CN-5374	Primary	Head and Neck Squamous Cell Carcinoma (HNSC)					0.01	TCGA-39-5030	Primary	Lung Squamous Cell Carcinoma (LUSC)
0.1225	TCGA-CN-5373	Primary	Head and Neck Squamous Cell Carcinoma (HNSC)					0.02	TCGA-39-5029	Primary	Lung Squamous Cell Carcinoma (LUSC)
0.0875	TCGA-CN-5370	Primary	Head and Neck Squamous Cell Carcinoma (HNSC)					0.01	TCGA-39-5028	Primary	Lung Squamous Cell Carcinoma (LUSC)
0.0525	TCGA-CN-5369	Primary	Head and Neck Squamous Cell Carcinoma (HNSC)					0.05	TCGA-39-5027	Primary	Lung Squamous Cell Carcinoma (LUSC)
0.035	TCGA-CN-5367	Primary	Head and Neck Squamous Cell Carcinoma (HNSC)					0.03	TCGA-39-5024	Primary	Lung Squamous Cell Carcinoma (LUSC)
0.035	TCGA-CN-5366	Primary	Head and Neck Squamous Cell Carcinoma (HNSC)					0.02	TCGA-39-5022	Primary	Lung Squamous Cell Carcinoma (LUSC)
0.035	TCGA-CN-5365	Primary	Head and Neck Squamous Cell Carcinoma (HNSC)					0.05	TCGA-39-5021	Primary	Lung Squamous Cell Carcinoma (LUSC)
0.035	TCGA-CN-5364	Primary	Head and Neck Squamous Cell Carcinoma (HNSC)					0.08	TCGA-39-5019	Primary	Lung Squamous Cell Carcinoma (LUSC)
-0.105	TCGA-CN-5363	Primary	Head and Neck Squamous Cell Carcinoma (HNSC)					0.04	TCGA-39-5016	Primary	Lung Squamous Cell Carcinoma (LUSC)
0.245	TCGA-CN-5361	Primary	Head and Neck Squamous Cell Carcinoma (HNSC)					0.05	TCGA-39-5011	Primary	Lung Squamous Cell Carcinoma (LUSC)
0.4725	TCGA-CN-5360	Primary	Head and Neck Squamous Cell Carcinoma (HNSC)					0.22	TCGA-37-A5EN	Primary	Lung Squamous Cell Carcinoma (LUSC)
0.175	TCGA-CN-5359	Primary	Head and Neck Squamous Cell Carcinoma (HNSC)					0.16	TCGA-37-A5EM	Primary	Lung Squamous Cell Carcinoma (LUSC)
0.0875	TCGA-CN-5358	Primary	Head and Neck Squamous Cell Carcinoma (HNSC)					0.46	TCGA-37-A5EL	Primary	Lung Squamous Cell Carcinoma (LUSC)
0.1575	TCGA-CN-5356	Primary	Head and Neck Squamous Cell Carcinoma (HNSC)					0.02	TCGA-37-5819	Primary	Lung Squamous Cell Carcinoma (LUSC)
0.105	TCGA-CN-5355	Primary	Head and Neck Squamous Cell Carcinoma (HNSC)					0.4	TCGA-37-4141	Primary	Lung Squamous Cell Carcinoma (LUSC)
0	TCGA-CN-4742	Primary	Head and Neck Squamous Cell Carcinoma (HNSC)					0.08	TCGA-37-4135	Primary	Lung Squamous Cell Carcinoma (LUSC)
0.1225	TCGA-CN-4741	Primary	Head and Neck Squamous Cell Carcinoma (HNSC)					0.02	TCGA-37-4133	Primary	Lung Squamous Cell Carcinoma (LUSC)
0.1925	TCGA-CN-4740	Primary	Head and Neck Squamous Cell Carcinoma (HNSC)					0.08	TCGA-37-4132	Primary	Lung Squamous Cell Carcinoma (LUSC)
0.105	TCGA-CN-4739	Primary	Head and Neck Squamous Cell Carcinoma (HNSC)					-0.01	TCGA-37-4130	Primary	Lung Squamous Cell Carcinoma (LUSC)
0.0875	TCGA-CN-4738	Primary	Head and Neck Squamous Cell Carcinoma (HNSC)					0.39	TCGA-37-4129	Primary	Lung Squamous Cell Carcinoma (LUSC)
0.1575	TCGA-CN-4737	Primary	Head and Neck Squamous Cell Carcinoma (HNSC)					0.16	TCGA-37-3792	Primary	Lung Squamous Cell Carcinoma (LUSC)
0.0875	TCGA-CN-4736	Primary	Head and Neck Squamous Cell Carcinoma (HNSC)					0.19	TCGA-37-3789	Primary	Lung Squamous Cell Carcinoma (LUSC)
0.0175	TCGA-CN-4735	Primary	Head and Neck Squamous Cell Carcinoma (HNSC)					0.03	TCGA-37-3783	Primary	Lung Squamous Cell Carcinoma (LUSC)
0	TCGA-CN-4734	Primary	Head and Neck Squamous Cell Carcinoma (HNSC)					0.04	TCGA-34-A5IX	Primary	Lung Squamous Cell Carcinoma (LUSC)
-0.0175	TCGA-CN-4733	Primary	Head and Neck Squamous Cell Carcinoma (HNSC)					0.1	TCGA-34-8456	Primary	Lung Squamous Cell Carcinoma (LUSC)
0	TCGA-CN-4731	Primary	Head and Neck Squamous Cell Carcinoma (HNSC)					0.11	TCGA-34-8455	Primary	Lung Squamous Cell Carcinoma (LUSC)
0.035	TCGA-CN-4730	Primary	Head and Neck Squamous Cell Carcinoma (HNSC)					0.11	TCGA-34-8454	Primary	Lung Squamous Cell Carcinoma (LUSC)
0.1225	TCGA-CN-4729	Primary	Head and Neck Squamous Cell Carcinoma (HNSC)					0.03	TCGA-34-7107	Primary	Lung Squamous Cell Carcinoma (LUSC)
0.035	TCGA-CN-4728	Primary	Head and Neck Squamous Cell Carcinoma (HNSC)					0.32	TCGA-34-5929	Primary	Lung Squamous Cell Carcinoma (LUSC)
0.105	TCGA-CN-4727	Primary	Head and Neck Squamous Cell Carcinoma (HNSC)					0.03	TCGA-34-5928	Primary	Lung Squamous Cell Carcinoma (LUSC)
0.0875	TCGA-CN-4726	Primary	Head and Neck Squamous Cell Carcinoma (HNSC)					0.23	TCGA-34-5927	Primary	Lung Squamous Cell Carcinoma (LUSC)
0	TCGA-CN-4725	Primary	Head and Neck Squamous Cell Carcinoma (HNSC)					0.09	TCGA-34-5241	Primary	Lung Squamous Cell Carcinoma (LUSC)
0.0175	TCGA-CN-4723	Primary	Head and Neck Squamous Cell Carcinoma (HNSC)					0.07	TCGA-34-5240	Primary	Lung Squamous Cell Carcinoma (LUSC)
0.1575	TCGA-CN-4722	Primary	Head and Neck Squamous Cell Carcinoma (HNSC)					0.11	TCGA-34-5239	Primary	Lung Squamous Cell Carcinoma (LUSC)
0.1225	TCGA-C9-A480	Primary	Head and Neck Squamous Cell Carcinoma (HNSC)					0.04	TCGA-34-5236	Primary	Lung Squamous Cell Carcinoma (LUSC)
0.1575	TCGA-C9-A47Z	Primary	Head and Neck Squamous Cell Carcinoma (HNSC)					0	TCGA-34-5234	Primary	Lung Squamous Cell Carcinoma (LUSC)
0.0525	TCGA-BB-A6UO	Primary	Head and Neck Squamous Cell Carcinoma (HNSC)					0.13	TCGA-34-5232	Primary	Lung Squamous Cell Carcinoma (LUSC)
0.245	TCGA-BB-A6UM	Primary	Head and Neck Squamous Cell Carcinoma (HNSC)					0.3	TCGA-34-5231	Primary	Lung Squamous Cell Carcinoma (LUSC)
0.0875	TCGA-BB-A5HZ	Primary	Head and Neck Squamous Cell Carcinoma (HNSC)					0.05	TCGA-34-2608	Primary	Lung Squamous Cell Carcinoma (LUSC)
-0.035	TCGA-BB-A5HY	Primary	Head and Neck Squamous Cell Carcinoma (HNSC)					0.39	TCGA-34-2600	Primary	Lung Squamous Cell Carcinoma (LUSC)
0.0175	TCGA-BB-A5HU	Primary	Head and Neck Squamous Cell Carcinoma (HNSC)					0.14	TCGA-34-2596	Primary	Lung Squamous Cell Carcinoma (LUSC)
0.2625	TCGA-BB-8601	Primary	Head and Neck Squamous Cell Carcinoma (HNSC)					0.08	TCGA-33-AASL	Primary	Lung Squamous Cell Carcinoma (LUSC)
0.1925	TCGA-BB-8596	Primary	Head and Neck Squamous Cell Carcinoma (HNSC)					0.11	TCGA-33-AASJ	Primary	Lung Squamous Cell Carcinoma (LUSC)
0.2625	TCGA-BB-4228	Primary	Head and Neck Squamous Cell Carcinoma (HNSC)					0	TCGA-33-AASI	Primary	Lung Squamous Cell Carcinoma (LUSC)
0.035	TCGA-BB-4227	Primary	Head and Neck Squamous Cell Carcinoma (HNSC)					0.02	TCGA-33-AASD	Primary	Lung Squamous Cell Carcinoma (LUSC)
0.0525	TCGA-BB-4225	Primary	Head and Neck Squamous Cell Carcinoma (HNSC)					0.07	TCGA-33-AASB	Primary	Lung Squamous Cell Carcinoma (LUSC)
0.3325	TCGA-BB-4224	Primary	Head and Neck Squamous Cell Carcinoma (HNSC)					0.18	TCGA-33-AAS8	Primary	Lung Squamous Cell Carcinoma (LUSC)
0.4375	TCGA-BB-4223	Primary	Head and Neck Squamous Cell Carcinoma (HNSC)					0.05	TCGA-33-A5GW	Primary	Lung Squamous Cell Carcinoma (LUSC)
0.07	TCGA-BB-4217	Primary	Head and Neck Squamous Cell Carcinoma (HNSC)					0.12	TCGA-33-A4WN	Primary	Lung Squamous Cell Carcinoma (LUSC)
0.105	TCGA-BA-A8YP	Primary	Head and Neck Squamous Cell Carcinoma (HNSC)					0.04	TCGA-33-6738	Primary	Lung Squamous Cell Carcinoma (LUSC)
0.0875	TCGA-BA-A6DL	Primary	Head and Neck Squamous Cell Carcinoma (HNSC)					0.01	TCGA-33-6737	Primary	Lung Squamous Cell Carcinoma (LUSC)
0.105	TCGA-BA-A6DJ	Primary	Head and Neck Squamous Cell Carcinoma (HNSC)					-0.03	TCGA-33-4589	Primary	Lung Squamous Cell Carcinoma (LUSC)
0.07	TCGA-BA-A6DI	Primary	Head and Neck Squamous Cell Carcinoma (HNSC)					0.3	TCGA-33-4587	Primary	Lung Squamous Cell Carcinoma (LUSC)
0	TCGA-BA-A6DG	Primary	Head and Neck Squamous Cell Carcinoma (HNSC)					0.03	TCGA-33-4586	Primary	Lung Squamous Cell Carcinoma (LUSC)
0.105	TCGA-BA-A6DE	Primary	Head and Neck Squamous Cell Carcinoma (HNSC)					0.01	TCGA-33-4583	Primary	Lung Squamous Cell Carcinoma (LUSC)
0.035	TCGA-BA-A6DD	Primary	Head and Neck Squamous Cell Carcinoma (HNSC)					0.01	TCGA-33-4582	Primary	Lung Squamous Cell Carcinoma (LUSC)
0.1225	TCGA-BA-A6DB	Primary	Head and Neck Squamous Cell Carcinoma (HNSC)					0.05	TCGA-33-4566	Primary	Lung Squamous Cell Carcinoma (LUSC)
0	TCGA-BA-A6DA	Primary	Head and Neck Squamous Cell Carcinoma (HNSC)					0.06	TCGA-33-4547	Primary	Lung Squamous Cell Carcinoma (LUSC)
0.07	TCGA-BA-A6D8	Primary	Head and Neck Squamous Cell Carcinoma (HNSC)					0.1	TCGA-33-4538	Primary	Lung Squamous Cell Carcinoma (LUSC)
0.07	TCGA-BA-A4II	Primary	Head and Neck Squamous Cell Carcinoma (HNSC)					0.08	TCGA-33-4533	Primary	Lung Squamous Cell Carcinoma (LUSC)
0.2625	TCGA-BA-A4IH	Primary	Head and Neck Squamous Cell Carcinoma (HNSC)					0.1	TCGA-33-4532	Primary	Lung Squamous Cell Carcinoma (LUSC)
0.0875	TCGA-BA-A4IG	Primary	Head and Neck Squamous Cell Carcinoma (HNSC)					0.16	TCGA-22-A5C4	Primary	Lung Squamous Cell Carcinoma (LUSC)
0.07	TCGA-BA-A4IF	Primary	Head and Neck Squamous Cell Carcinoma (HNSC)					0.12	TCGA-22-5492	Primary	Lung Squamous Cell Carcinoma (LUSC)
-0.07	TCGA-BA-7269	Primary	Head and Neck Squamous Cell Carcinoma (HNSC)					0.1	TCGA-22-5491	Primary	Lung Squamous Cell Carcinoma (LUSC)
0.0175	TCGA-BA-6873	Primary	Head and Neck Squamous Cell Carcinoma (HNSC)					0.02	TCGA-22-5489	Primary	Lung Squamous Cell Carcinoma (LUSC)
0.035	TCGA-BA-6872	Primary	Head and Neck Squamous Cell Carcinoma (HNSC)					0.13	TCGA-22-5485	Primary	Lung Squamous Cell Carcinoma (LUSC)
0.3675	TCGA-BA-6871	Primary	Head and Neck Squamous Cell Carcinoma (HNSC)					0.23	TCGA-22-5483	Primary	Lung Squamous Cell Carcinoma (LUSC)
0.0175	TCGA-BA-6870	Primary	Head and Neck Squamous Cell Carcinoma (HNSC)					0.07	TCGA-22-5482	Primary	Lung Squamous Cell Carcinoma (LUSC)
0.2975	TCGA-BA-6869	Primary	Head and Neck Squamous Cell Carcinoma (HNSC)					0.06	TCGA-22-5481	Primary	Lung Squamous Cell Carcinoma (LUSC)
-0.0175	TCGA-BA-6868	Primary	Head and Neck Squamous Cell Carcinoma (HNSC)					0.01	TCGA-22-5480	Primary	Lung Squamous Cell Carcinoma (LUSC)
0.1575	TCGA-BA-5559	Primary	Head and Neck Squamous Cell Carcinoma (HNSC)					0.06	TCGA-22-5479	Primary	Lung Squamous Cell Carcinoma (LUSC)
0.14	TCGA-BA-5558	Primary	Head and Neck Squamous Cell Carcinoma (HNSC)					0.23	TCGA-22-5478	Primary	Lung Squamous Cell Carcinoma (LUSC)
0	TCGA-BA-5557	Primary	Head and Neck Squamous Cell Carcinoma (HNSC)					0.12	TCGA-22-5477	Primary	Lung Squamous Cell Carcinoma (LUSC)
0.0875	TCGA-BA-5556	Primary	Head and Neck Squamous Cell Carcinoma (HNSC)					0.07	TCGA-22-5474	Primary	Lung Squamous Cell Carcinoma (LUSC)
0	TCGA-BA-5555	Primary	Head and Neck Squamous Cell Carcinoma (HNSC)					0.07	TCGA-22-5473	Primary	Lung Squamous Cell Carcinoma (LUSC)
0.0525	TCGA-BA-5153	Primary	Head and Neck Squamous Cell Carcinoma (HNSC)					0.25	TCGA-22-5472	Primary	Lung Squamous Cell Carcinoma (LUSC)
0.0175	TCGA-BA-5152	Primary	Head and Neck Squamous Cell Carcinoma (HNSC)					0.09	TCGA-22-5471	Primary	Lung Squamous Cell Carcinoma (LUSC)
0.035	TCGA-BA-5151	Primary	Head and Neck Squamous Cell Carcinoma (HNSC)					0.1	TCGA-22-4613	Primary	Lung Squamous Cell Carcinoma (LUSC)
0.2975	TCGA-BA-4078	Primary	Head and Neck Squamous Cell Carcinoma (HNSC)					0.09	TCGA-22-4609	Primary	Lung Squamous Cell Carcinoma (LUSC)
0.2625	TCGA-BA-4077	Primary	Head and Neck Squamous Cell Carcinoma (HNSC)					0.15	TCGA-22-4607	Primary	Lung Squamous Cell Carcinoma (LUSC)
0.105	TCGA-BA-4076	Primary	Head and Neck Squamous Cell Carcinoma (HNSC)					0.11	TCGA-22-4605	Primary	Lung Squamous Cell Carcinoma (LUSC)
-0.0525	TCGA-BA-4075	Primary	Head and Neck Squamous Cell Carcinoma (HNSC)					0.15	TCGA-22-4604	Primary	Lung Squamous Cell Carcinoma (LUSC)
0.0175	TCGA-BA-4074	Primary	Head and Neck Squamous Cell Carcinoma (HNSC)					0.16	TCGA-22-4601	Primary	Lung Squamous Cell Carcinoma (LUSC)
0.07	TCGA-4P-AA8J	Primary	Head and Neck Squamous Cell Carcinoma (HNSC)					0	TCGA-22-4599	Primary	Lung Squamous Cell Carcinoma (LUSC)
0.07	TCGA-WA-A7GZ	Normal	Head and Neck Squamous Cell Carcinoma (HNSC)					-0.02	TCGA-77-7335	Normal	Lung Squamous Cell Carcinoma (LUSC)
0.03	TCGA-HD-A6I0	Normal	Head and Neck Squamous Cell Carcinoma (HNSC)					-0.01	TCGA-77-7338	Normal	Lung Squamous Cell Carcinoma (LUSC)
0.03	TCGA-HD-A6HZ	Normal	Head and Neck Squamous Cell Carcinoma (HNSC)					0	TCGA-43-6143	Normal	Lung Squamous Cell Carcinoma (LUSC)
0.08	TCGA-HD-8635	Normal	Head and Neck Squamous Cell Carcinoma (HNSC)					0	TCGA-34-7107	Normal	Lung Squamous Cell Carcinoma (LUSC)
0.02	TCGA-H7-A6C5	Normal	Head and Neck Squamous Cell Carcinoma (HNSC)					0.01	TCGA-77-7337	Normal	Lung Squamous Cell Carcinoma (LUSC)
0.03	TCGA-H7-A6C4	Normal	Head and Neck Squamous Cell Carcinoma (HNSC)					0.01	TCGA-60-2709	Normal	Lung Squamous Cell Carcinoma (LUSC)
0.08	TCGA-CV-7440	Normal	Head and Neck Squamous Cell Carcinoma (HNSC)					0.01	TCGA-56-7731	Normal	Lung Squamous Cell Carcinoma (LUSC)
0.06	TCGA-CV-7438	Normal	Head and Neck Squamous Cell Carcinoma (HNSC)					0.01	TCGA-56-7730	Normal	Lung Squamous Cell Carcinoma (LUSC)
0.13	TCGA-CV-7437	Normal	Head and Neck Squamous Cell Carcinoma (HNSC)					0.01	TCGA-56-7222	Normal	Lung Squamous Cell Carcinoma (LUSC)
0	TCGA-CV-7434	Normal	Head and Neck Squamous Cell Carcinoma (HNSC)					0.01	TCGA-33-6737	Normal	Lung Squamous Cell Carcinoma (LUSC)
0.02	TCGA-CV-7432	Normal	Head and Neck Squamous Cell Carcinoma (HNSC)					0.01	TCGA-33-4587	Normal	Lung Squamous Cell Carcinoma (LUSC)
0.09	TCGA-CV-7425	Normal	Head and Neck Squamous Cell Carcinoma (HNSC)					0.01	TCGA-22-5491	Normal	Lung Squamous Cell Carcinoma (LUSC)
0.18	TCGA-CV-7424	Normal	Head and Neck Squamous Cell Carcinoma (HNSC)					0.01	TCGA-22-5489	Normal	Lung Squamous Cell Carcinoma (LUSC)
0.06	TCGA-CV-7423	Normal	Head and Neck Squamous Cell Carcinoma (HNSC)					0.01	TCGA-22-5478	Normal	Lung Squamous Cell Carcinoma (LUSC)
0.04	TCGA-CV-7416	Normal	Head and Neck Squamous Cell Carcinoma (HNSC)					0.01	TCGA-22-5472	Normal	Lung Squamous Cell Carcinoma (LUSC)
0.01	TCGA-CV-7406	Normal	Head and Neck Squamous Cell Carcinoma (HNSC)					0.01	TCGA-22-4609	Normal	Lung Squamous Cell Carcinoma (LUSC)
0.17	TCGA-CV-7261	Normal	Head and Neck Squamous Cell Carcinoma (HNSC)					0.02	TCGA-92-7340	Normal	Lung Squamous Cell Carcinoma (LUSC)
0.06	TCGA-CV-7255	Normal	Head and Neck Squamous Cell Carcinoma (HNSC)					0.02	TCGA-77-8007	Normal	Lung Squamous Cell Carcinoma (LUSC)
0.07	TCGA-CV-7252	Normal	Head and Neck Squamous Cell Carcinoma (HNSC)					0.02	TCGA-56-7580	Normal	Lung Squamous Cell Carcinoma (LUSC)
0.05	TCGA-CV-7250	Normal	Head and Neck Squamous Cell Carcinoma (HNSC)					0.02	TCGA-56-7579	Normal	Lung Squamous Cell Carcinoma (LUSC)
0.02	TCGA-CV-7245	Normal	Head and Neck Squamous Cell Carcinoma (HNSC)					0.02	TCGA-51-4079	Normal	Lung Squamous Cell Carcinoma (LUSC)
0.2	TCGA-CV-7242	Normal	Head and Neck Squamous Cell Carcinoma (HNSC)					0.02	TCGA-43-6773	Normal	Lung Squamous Cell Carcinoma (LUSC)
0.01	TCGA-CV-7238	Normal	Head and Neck Squamous Cell Carcinoma (HNSC)					0.02	TCGA-43-6771	Normal	Lung Squamous Cell Carcinoma (LUSC)
0	TCGA-CV-7235	Normal	Head and Neck Squamous Cell Carcinoma (HNSC)					0.02	TCGA-43-6647	Normal	Lung Squamous Cell Carcinoma (LUSC)
0.07	TCGA-CV-7183	Normal	Head and Neck Squamous Cell Carcinoma (HNSC)					0.02	TCGA-39-5040	Normal	Lung Squamous Cell Carcinoma (LUSC)
0.04	TCGA-CV-7178	Normal	Head and Neck Squamous Cell Carcinoma (HNSC)					0.02	TCGA-22-5483	Normal	Lung Squamous Cell Carcinoma (LUSC)
0.19	TCGA-CV-7177	Normal	Head and Neck Squamous Cell Carcinoma (HNSC)					0.02	TCGA-22-5482	Normal	Lung Squamous Cell Carcinoma (LUSC)
0.09	TCGA-CV-7103	Normal	Head and Neck Squamous Cell Carcinoma (HNSC)					0.02	TCGA-22-5481	Normal	Lung Squamous Cell Carcinoma (LUSC)
0.13	TCGA-CV-7101	Normal	Head and Neck Squamous Cell Carcinoma (HNSC)					0.02	TCGA-22-5471	Normal	Lung Squamous Cell Carcinoma (LUSC)
0	TCGA-CV-7097	Normal	Head and Neck Squamous Cell Carcinoma (HNSC)					0.03	TCGA-77-7142	Normal	Lung Squamous Cell Carcinoma (LUSC)
0	TCGA-CV-7091	Normal	Head and Neck Squamous Cell Carcinoma (HNSC)					0.03	TCGA-58-8386	Normal	Lung Squamous Cell Carcinoma (LUSC)
0.1	TCGA-CV-6962	Normal	Head and Neck Squamous Cell Carcinoma (HNSC)					0.03	TCGA-22-4593	Normal	Lung Squamous Cell Carcinoma (LUSC)
0.03	TCGA-CV-6961	Normal	Head and Neck Squamous Cell Carcinoma (HNSC)					0.04	TCGA-90-6837	Normal	Lung Squamous Cell Carcinoma (LUSC)
0.08	TCGA-CV-6960	Normal	Head and Neck Squamous Cell Carcinoma (HNSC)					0.04	TCGA-56-8309	Normal	Lung Squamous Cell Carcinoma (LUSC)
0.11	TCGA-CV-6959	Normal	Head and Neck Squamous Cell Carcinoma (HNSC)					0.04	TCGA-56-8082	Normal	Lung Squamous Cell Carcinoma (LUSC)
0.02	TCGA-CV-6956	Normal	Head and Neck Squamous Cell Carcinoma (HNSC)					0.04	TCGA-56-7823	Normal	Lung Squamous Cell Carcinoma (LUSC)
0.03	TCGA-CV-6955	Normal	Head and Neck Squamous Cell Carcinoma (HNSC)					0.04	TCGA-51-4081	Normal	Lung Squamous Cell Carcinoma (LUSC)
0.11	TCGA-CV-6943	Normal	Head and Neck Squamous Cell Carcinoma (HNSC)					0.04	TCGA-43-7658	Normal	Lung Squamous Cell Carcinoma (LUSC)
-0.01	TCGA-CV-6939	Normal	Head and Neck Squamous Cell Carcinoma (HNSC)					0.04	TCGA-43-7657	Normal	Lung Squamous Cell Carcinoma (LUSC)
0.13	TCGA-CV-6938	Normal	Head and Neck Squamous Cell Carcinoma (HNSC)					0.04	TCGA-43-5670	Normal	Lung Squamous Cell Carcinoma (LUSC)
0.07	TCGA-CV-6936	Normal	Head and Neck Squamous Cell Carcinoma (HNSC)					0.05	TCGA-90-7767	Normal	Lung Squamous Cell Carcinoma (LUSC)
0.17	TCGA-CV-6935	Normal	Head and Neck Squamous Cell Carcinoma (HNSC)					0.05	TCGA-77-7138	Normal	Lung Squamous Cell Carcinoma (LUSC)
0.05	TCGA-CV-6934	Normal	Head and Neck Squamous Cell Carcinoma (HNSC)					0.05	TCGA-56-8623	Normal	Lung Squamous Cell Carcinoma (LUSC)
-0.01	TCGA-CV-6933	Normal	Head and Neck Squamous Cell Carcinoma (HNSC)					0.05	TCGA-56-8083	Normal	Lung Squamous Cell Carcinoma (LUSC)
0.26	TCGA-UF-A71A	Metastatic	Head and Neck Squamous Cell Carcinoma (HNSC)					0.05	TCGA-34-8454	Normal	Lung Squamous Cell Carcinoma (LUSC)
-0.02	TCGA-KU-A6H7	Metastatic	Head and Neck Squamous Cell Carcinoma (HNSC)					0.06	TCGA-77-8008	Normal	Lung Squamous Cell Carcinoma (LUSC)
								0.06	TCGA-56-8201	Normal	Lung Squamous Cell Carcinoma (LUSC)
								0.07	TCGA-85-7710	Normal	Lung Squamous Cell Carcinoma (LUSC)
								0.09	TCGA-56-7582	Normal	Lung Squamous Cell Carcinoma (LUSC)
								-0.03	TCGA-77-7337	Primary	Lung Squamous Cell Carcinoma (LUSC)
								-0.03	TCGA-33-4589	Primary	Lung Squamous Cell Carcinoma (LUSC)
								-0.03	TCGA-18-3406	Primary	Lung Squamous Cell Carcinoma (LUSC)
								-0.02	TCGA-60-2723	Primary	Lung Squamous Cell Carcinoma (LUSC)
								-0.02	TCGA-60-2720	Primary	Lung Squamous Cell Carcinoma (LUSC)
								-0.01	TCGA-63-7022	Primary	Lung Squamous Cell Carcinoma (LUSC)
								-0.01	TCGA-52-7810	Primary	Lung Squamous Cell Carcinoma (LUSC)
								-0.01	TCGA-43-7657	Primary	Lung Squamous Cell Carcinoma (LUSC)
								-0.01	TCGA-37-4130	Primary	Lung Squamous Cell Carcinoma (LUSC)
								-0.01	TCGA-21-1072	Primary	Lung Squamous Cell Carcinoma (LUSC)
								0	TCGA-77-8130	Primary	Lung Squamous Cell Carcinoma (LUSC)
								0	TCGA-77-7335	Primary	Lung Squamous Cell Carcinoma (LUSC)
								0	TCGA-56-A4BW	Primary	Lung Squamous Cell Carcinoma (LUSC)
								0	TCGA-56-7580	Primary	Lung Squamous Cell Carcinoma (LUSC)
								0	TCGA-46-6025	Primary	Lung Squamous Cell Carcinoma (LUSC)
								0	TCGA-46-3766	Primary	Lung Squamous Cell Carcinoma (LUSC)
								0	TCGA-34-5234	Primary	Lung Squamous Cell Carcinoma (LUSC)
								0	TCGA-33-AASI	Primary	Lung Squamous Cell Carcinoma (LUSC)
								0	TCGA-22-4599	Primary	Lung Squamous Cell Carcinoma (LUSC)
								0	TCGA-22-4591	Primary	Lung Squamous Cell Carcinoma (LUSC)
								0	TCGA-22-1011	Primary	Lung Squamous Cell Carcinoma (LUSC)
								0.01	TCGA-92-8065	Primary	Lung Squamous Cell Carcinoma (LUSC)
								0.01	TCGA-85-A4QQ	Primary	Lung Squamous Cell Carcinoma (LUSC)
								0.01	TCGA-60-2712	Primary	Lung Squamous Cell Carcinoma (LUSC)
								0.01	TCGA-60-2708	Primary	Lung Squamous Cell Carcinoma (LUSC)
								0.01	TCGA-60-2703	Primary	Lung Squamous Cell Carcinoma (LUSC)
								0.01	TCGA-56-7822	Primary	Lung Squamous Cell Carcinoma (LUSC)
								0.01	TCGA-56-5897	Primary	Lung Squamous Cell Carcinoma (LUSC)
								0.01	TCGA-52-7811	Primary	Lung Squamous Cell Carcinoma (LUSC)
								0.01	TCGA-46-3769	Primary	Lung Squamous Cell Carcinoma (LUSC)
								0.01	TCGA-39-5030	Primary	Lung Squamous Cell Carcinoma (LUSC)
								0.01	TCGA-39-5028	Primary	Lung Squamous Cell Carcinoma (LUSC)
								0.01	TCGA-33-6737	Primary	Lung Squamous Cell Carcinoma (LUSC)
								0.01	TCGA-33-4583	Primary	Lung Squamous Cell Carcinoma (LUSC)
								0.01	TCGA-33-4582	Primary	Lung Squamous Cell Carcinoma (LUSC)
								0.01	TCGA-22-5480	Primary	Lung Squamous Cell Carcinoma (LUSC)
								0.01	TCGA-22-4594	Primary	Lung Squamous Cell Carcinoma (LUSC)
								0.01	TCGA-22-1000	Primary	Lung Squamous Cell Carcinoma (LUSC)
								0.01	TCGA-21-5787	Primary	Lung Squamous Cell Carcinoma (LUSC)
								0.01	TCGA-21-1070	Primary	Lung Squamous Cell Carcinoma (LUSC)
								0.02	TCGA-O2-A52W	Primary	Lung Squamous Cell Carcinoma (LUSC)
								0.02	TCGA-85-8666	Primary	Lung Squamous Cell Carcinoma (LUSC)
								0.02	TCGA-85-8287	Primary	Lung Squamous Cell Carcinoma (LUSC)
								0.02	TCGA-77-A5GH	Primary	Lung Squamous Cell Carcinoma (LUSC)
								0.02	TCGA-77-7140	Primary	Lung Squamous Cell Carcinoma (LUSC)
								0.02	TCGA-66-2790	Primary	Lung Squamous Cell Carcinoma (LUSC)
								0.02	TCGA-66-2788	Primary	Lung Squamous Cell Carcinoma (LUSC)
								0.02	TCGA-66-2765	Primary	Lung Squamous Cell Carcinoma (LUSC)
								0.02	TCGA-66-2742	Primary	Lung Squamous Cell Carcinoma (LUSC)
								0.02	TCGA-60-2707	Primary	Lung Squamous Cell Carcinoma (LUSC)
								0.02	TCGA-56-A62T	Primary	Lung Squamous Cell Carcinoma (LUSC)

## Sheet: 1b
SKIN			Head and Neck			Cervical
Figure 1b
Quantification of human tissue arrays anti ULK3 Ab
Green (ULK3)
Normal Skin	skin SCC		Normal oral	H&N SCC		Adjacent cervical	Cervical SCC
16769310	32191200		32582988	94677304		16572108	2.53734e+07
25413555	34030005		33847972	88866955		22111608	2.93083e+07
13558350	30245040		44819176	89098347		23710559	32480323
10558275	32688450		79668822	112814755		21256659	2.99279e+07
2.24709e+07	45777600		63429817	75264833		24143393	31835448
3.40542e+07	42219075		53783011	98176310		17222861	36376278
18168189	57941355		95602586	71134246		17686087	3.29471e+07
1.41481e+07	39651225		76115780	100585192		16313466	3.48167e+07
	37221075			110649536		22558163	3.82426e+07
	37584960			92474520		18460785	3.19734e+07
	42222390			130760750		19468599	2.78111e+07
	41492835			143844397		19828042	3.22132e+07
	43136208					17211092	28424984
	4.56002e+07					22708703	34127471
	4.05284e+07
	43802523
	61341984
	5.65736e+07
	7.76414e+07
	5.31326e+07
	4.98762e+07
	5.03638e+07
	5.6578e+07
	5.56004e+07
P=	5.76564e-07		P=	0.000682152		P=	3.43837e-10

## Sheet: 1c
Figure 1c
Quantification of nuclear ULK3 in normal and Skin SCCs
ULK3 positive cells
NS	SCC
5	87
15	75
7	92
5	86
10	79
11	83
Unpaired t test
P value	<0.0001	2.04272e-10
P value summary	****
Significantly different (P < 0.05)?	Yes
One- or two-tailed P value?	Two-tailed

## Sheet: 1d
Figure 1d
Quantification of ULK3 double fluorescences in skin SCCS
	ki67-ULK3			TP63-ULK3
SCC			SCC
ID			ID
#2	65		#2	62
#3	67		#3	73
#4	63		#4	68
#5	60		#5	64

## Sheet: 1e-f
Figure 1e
Quantification of ULK3 IF in skin AKs
	ULK3-KRT
AK
ID
311	78
312	82
318	70
Figure 1f
Quantification of ULK3-TP63 double IF in skin AKs
	TP63-ULK3
AK
ID
311	59
312	66
318	61

## Sheet: 1g
Figure 1g
RT-qPCR ULK3 family members in HKCs and SCC cell lines
	HKC1B	HKC2	HKC3	HKC4	HKC5	HKC7	HKC8	HKC9	HKC10		SCC12	SCC13	SCCO12	SCCO13	SCCO28	CAL27	CAL33	FADU
36B4	0.431548	0.786532	0.849235	1.13368	0.412432	0.115902	0.0568624	0.871799	0.01		0.167432	0.0802081	0.190788	0.269506	0.0550757	0.147309	0.0404145	0.0781025
ULK1	0.960226	0.30315	0.38553	0.592818	0.272213	0.245425	0.5231	0.531068	0.36428		0.277909	0.100167	0.380307	0.212838	0.0754983	0.228692	0.160104	0.051316
ULK2	0.64392	0.748688	0.839186	0.540771	0.353459	0.0305505	0.207926	0.185203	0.188237		0.250599	0.120554	0.0945163	0.176163	0.166533	0.724523	0.0503322	0.452364
ULK3	0.472687	0.725971	0.0282843	0.81431	0.282843	0.296873	0.106927	0.151327	0.0873689		0.144222	0.06	0.176163	0.497594	0.262742	0.177764	0.113725	0.0173205
ULK4	0.135277	0.546717	0.173494	0.166433	0.277128	0.337095	0.424617	0.310054	0.48439		0.4272	0.211975	0.0608276	0.293087	0.314325	0.159478	0.313209	0.16563
Normalized to 9 HKC srains average
	SCC12	SCC13	SCCO12	SCCO13	SCCO28	CAL27	CAL33	FADU
ULK1	2.0103	0.964202	0.927064	1.32324	1.42808	0.851104	1.63287	1.00283
ULK2	1.02469	0.473636	0.301143	0.63077	0.385602	0.687065	1.2762	0.430828
ULK3	5.45715	3.31302	3.25235	2.03	16.543	18.8281	0.185756	8.08257
ULK4	1.06985	1.42478	2.14961	1.09486	0.807056	0.599047	0.827831	0.899632

## Sheet: 1h
Figure 1h
western HKC and SCC cells with anti ULK3 antibodies										Quantification western ULK3 two antibodies
										Abcam			S.Cruz
										HKC	SCC		HKC	SCC
										HKCs	SCCs		HKCs	SCCs
										46.44	91.03		92.897	91.381
										62.312	110.776		76.867	107.78
										36.526	82.696		45.192	73.048
											104.083			113.389
											160.234			118.163
											132.679			133.593
											144.796			137.27
											204.022			142.679
										Unpaired t test			Unpaired t test
										P value	0.0094		P value	0.0264
										P value summary	**		P value summary	*
										Significantly different (P < 0.05)?	Yes		Significantly different (P < 0.05)?	Yes
										One- or two-tailed P value?	Two-tailed		One- or two-tailed P value?	Two-tailed

## Sheet: 2a
Figure 2a
Growth curve HKC and SCC ± shULK3
HKC
		Day 1	Day 3	Day 5
	shCT	1	2.2	6.5
	shULK3 #1	1	1.1	2.8
	shULK3 #2	1	1.2	2
SCC13		Day 1	Day 3	Day 5
	shCT	1	3	8
	shULK3 #1	1	1.2	2.2
	shULK3 #2	1	1.8	2.4
SCCO13		Day 1	Day 3	Day 5
	shCT	1	2.8	10
	shULK3 #1	1	1	2
	shULK3 #2	1	2	2.5
SCCO22		Day 1	Day 3	Day 5
	shCT	1	3.8	10
	shULK3 #1	1	2.1	2.2
	shULK3 #2	1	2.4	2.5

## Sheet: 2b
Figure 2b
Apoptotic+necrotic cells
Cal27 and SCC13 ± shULK3
Cell count
per field %
SCC13				Cal27
shCTR	shULK3 #1	shULK3 #2		shCTR	shULK3 #1	shULK3 #2
4.11392	14.2857	16.2162		12.6984	28	19.6078
5.46448	11.7647	16.6667		5.52995	21.9512	28
12.5	14.8649	26.9841		7.76699	20.4082	10
10.1515	19.6429	20.202		5	20	27.5
5.47264	8.16327	20.3636		6.95652	22.2222	9.09091
4.5045	10.6667	25.7143		7.77778	12.381	17.7317
	5.20833	30.3636		10	25	19.5122
	11.5385	22.7041			21.6216	28.5714
	18.1034
ANOVA summary				ANOVA summary
P value	0.0002			P value	<0.0001
P value summary	***			P value summary	***

## Sheet: 2c
Figure 1c
Colony assay ± shULK3
	shCTR	shULK3#1	shULK3#2			ANOVA summary
HKC	130	25	55			P value	<0.0001
	135	30	60			P value summary	****
	140	35	75			Significant diff. among means (P < 0.05)?	Yes
SCC13	364	84	109			ANOVA summary
	347	95	129			P value	<0.0001
	370	69	121			P value summary	****
						Significant diff. among means (P < 0.05)?	Yes
Cal33	320	15	40			ANOVA summary
	290	20	30			P value	<0.0001
	280	25	35			P value summary	****
						Significant diff. among means (P < 0.05)?	Yes
SCCO22	453	24	34			ANOVA summary
	490	35	40			P value	<0.0001
	440	31	21			P value summary	****
						Significant diff. among means (P < 0.05)?	Yes
SCCO28	566	182	191			ANOVA summary
	668	131	180			P value	<0.0001
	582	158	202			P value summary	****
						Significant diff. among means (P < 0.05)?	Yes
FADU	230	10	10			ANOVA summary
	250	15	20			P value	<0.0001
	240	20	30			P value summary	****
						Significant diff. among means (P < 0.05)?	Yes
HeLa	934	232	266			ANOVA summary
	976	245	217			P value	<0.0001
	899	268	268			P value summary	****
						Significant diff. among means (P < 0.05)?	Yes

[truncated: 67 more sheets: 2d, 2e, 2f, 3a, 3b, 3c, 3d, 3e, 3f, 3g, 3h, 3i, 3j, 4b, 4c, 4d, 4e, 4f, 4g, 5c …]
